# Supplementary material for: Isolation, Identification, and Genomic Characterization of a Cellulolytic Bacillus subtilis A2 from Goose Ileum
Source: Microorganisms. 2026 Jun 5;14(6):1272. doi: 10.3390/microorganisms14061272 (PMC13304134; doi:10.3390/microorganisms14061272)
Supplement: Supplementary file 1 [file microorganisms-14-01272-s001.zip]

Archive with 1 entries (1 files):
- microorganisms-4271595-supplementary.xlsx
