# Supplementary material for: Isolation, Identification, and Genomic Characterization of a Cellulolytic Bacillus subtilis A2 from Goose Ileum
Source: Microorganisms. 2026 Jun 5;14(6):1272. doi: 10.3390/microorganisms14061272 (PMC13304134; doi:10.3390/microorganisms14061272)
Supplement: Supplementary file 1 [file microorganisms-14-01272-s001.zip › microorganisms-4271595-supplementary.xlsx]

## Sheet: Supplementary Table S1
Supplementary Table S1: COG functional classification of B. subtilis A2 genome
COG categories	categories function	Genes_Count	Percentage(%)
A	RNA processing and modification	2	0.049
B	Chromatin structure and dynamics	1	0.0245
C	Energy production and conversion	201	4.9229
D	Cell cycle control, cell division, chromosome partitioning	42	1.0287
E	Amino acid transport and metabolism	358	8.7681
F	Nucleotide transport and metabolism	100	2.4492
G	Carbohydrate transport and metabolism	302	7.3965
H	Coenzyme transport and metabolism	130	3.1839
I	Lipid transport and metabolism	126	3.086
J	Translation, ribosomal structure and biogenesis	180	4.4085
K	Transcription	336	8.2292
L	Replication, recombination and repair	152	3.7228
M	Cell wall/membrane/envelope biogenesis	215	5.2657
N	Cell motility	62	1.5185
O	Posttranslational modification, protein turnover, chaperones	103	2.5227
P	Inorganic ion transport and metabolism	260	6.3679
Q	Secondary metabolites biosynthesis, transport and catabolism	92	2.2532
S	Function unknown	981	24.0265
T	Signal transduction mechanisms	162	3.9677
U	Intracellular trafficking, secretion, and vesicular transport	58	1.4205
V	Defense mechanisms	58	1.4205

## Sheet: Supplementary Table S2
#seed_ortholog： ID or annotation information of the most relevant seed ortholog.。
#eggNOG_OGs： Orthologous groups ID from the eggNOG database.
#COG_category： Functional category of Clusters of Orthologous Groups (COG).
#Description：Description of annotation information.
#Preferred_name： Recommended name or ID.
#GOs： Gene Ontology (GO) annotations, including molecular function, cellular component, and biological process.
#EC： Enzyme Commission number, the EC number corresponding to each enzyme in the KEGG database.
#KEGG_ko： KO number (KEGG Orthology) in the KEGG database.
#KEGG_Pathway：Annotation information for KEGG pathways.
#KEGG_TC： Annotation information for KEGG transporter classification.
#CAZy：Carbohydrate-Active enZYmes database.
#PFAMs： Protein family ID or annotation information from the Pfam database.
Supplementary Table S2: COG annotation of B. subtilis A2 genome
Gene ID	seed_ortholog	evalue	score	eggNOG_OGs	COG_category	Description	Preferred_name	GOs	EC	KEGG_ko	KEGG_Pathway	KEGG_TC	CAZy	PFAMs
scaffold1_1	224308.BSU30980	0	1332	COG0296@1|root,COG0296@2|Bacteria,1TP4M@1239|Firmicutes,4HAPM@91061|Bacilli,1ZCHU@1386|Bacillus	G	Catalyzes the formation of the alpha-1,6-glucosidic linkages in glycogen by scission of a 1,4-alpha-linked oligosaccharide from growing alpha-1,4-glucan chains and the subsequent attachment of the oligosaccharide to the alpha-1,6 position	glgB	GO:0000271,GO:0003674,GO:0003824,GO:0003844,GO:0005975,GO:0005976,GO:0005977,GO:0005978,GO:0006073,GO:0006091,GO:0006112,GO:0008150,GO:0008152,GO:0009058,GO:0009059,GO:0009250,GO:0009987,GO:0015980,GO:0016051,GO:0016740,GO:0016757,GO:0016758,GO:0033692,GO:0034637,GO:0034645,GO:0043170,GO:0044042,GO:0044237,GO:0044238,GO:0044249,GO:0044260,GO:0044262,GO:0044264,GO:0055114,GO:0071704,GO:1901576	2.4.1.18	ko:K00700	ko00500,ko01100,ko01110,map00500,map01100,map01110	-	CBM48,GH13	Alpha-amylase,Alpha-amylase_C,CBM_48
scaffold1_2	224308.BSU30970	6.97e-264	724	COG0448@1|root,COG0448@2|Bacteria,1TNZW@1239|Firmicutes,4HAZX@91061|Bacilli,1ZCF2@1386|Bacillus	G	Catalyzes the synthesis of ADP-glucose, a sugar donor used in elongation reactions on alpha-glucans	glgC	GO:0000271,GO:0003674,GO:0003824,GO:0005975,GO:0005976,GO:0005977,GO:0005978,GO:0006073,GO:0006091,GO:0006112,GO:0008150,GO:0008152,GO:0008878,GO:0009058,GO:0009059,GO:0009250,GO:0009987,GO:0015980,GO:0016051,GO:0016740,GO:0016772,GO:0016779,GO:0033692,GO:0034637,GO:0034645,GO:0043170,GO:0044042,GO:0044237,GO:0044238,GO:0044249,GO:0044260,GO:0044262,GO:0044264,GO:0055114,GO:0070566,GO:0071704,GO:…	2.7.7.27	ko:K00975	ko00500,ko00520,ko01100,ko01110,ko02026,map00500,map00520,map01100,map01110,map02026	-	-	Hexapep,NTP_transferase
scaffold1_3	224308.BSU30960	8.75e-237	652	COG0448@1|root,COG0448@2|Bacteria,1TPZ3@1239|Firmicutes,4H9UQ@91061|Bacilli,1ZBVM@1386|Bacillus	G	Glucose-1-phosphate adenylyltransferase, GlgD subunit	glgD	-	2.7.7.27	ko:K00975	ko00500,ko00520,ko01100,ko01110,ko02026,map00500,map00520,map01100,map01110,map02026	-	-	Hexapep,NTP_transferase
scaffold1_4	224308.BSU30950	0	970	COG0297@1|root,COG0297@2|Bacteria,1TQ4M@1239|Firmicutes,4HAVA@91061|Bacilli,1ZDBA@1386|Bacillus	G	Synthesizes alpha-1,4-glucan chains using ADP-glucose	glgA	GO:0000271,GO:0003674,GO:0003824,GO:0005975,GO:0005976,GO:0005977,GO:0005978,GO:0006073,GO:0006091,GO:0006112,GO:0008150,GO:0008152,GO:0009011,GO:0009058,GO:0009059,GO:0009250,GO:0009987,GO:0015980,GO:0016051,GO:0016740,GO:0016757,GO:0016758,GO:0033692,GO:0034637,GO:0034645,GO:0043170,GO:0044042,GO:0044237,GO:0044238,GO:0044249,GO:0044260,GO:0044262,GO:0044264,GO:0046527,GO:0055114,GO:0071704,GO:…	2.4.1.21	ko:K00703	ko00500,ko01100,ko01110,ko02026,map00500,map01100,map01110,map02026	-	GT5	Glyco_transf_5,Glycos_transf_1
scaffold1_5	224308.BSU30940	0	1571	COG0058@1|root,COG0058@2|Bacteria,1TQAJ@1239|Firmicutes,4H9XI@91061|Bacilli,1ZCRF@1386|Bacillus	G	Phosphorylase is an important allosteric enzyme in carbohydrate metabolism. Enzymes from different sources differ in their regulatory mechanisms and in their natural substrates. However, all known phosphorylases share catalytic and structural properties	glgP	GO:0000272,GO:0003674,GO:0003824,GO:0004645,GO:0005488,GO:0005575,GO:0005622,GO:0005623,GO:0005737,GO:0005975,GO:0005976,GO:0005977,GO:0005980,GO:0006073,GO:0006091,GO:0006112,GO:0008144,GO:0008150,GO:0008152,GO:0008184,GO:0009056,GO:0009057,GO:0009251,GO:0009987,GO:0015980,GO:0016052,GO:0016740,GO:0016757,GO:0016758,GO:0019842,GO:0030170,GO:0036094,GO:0043167,GO:0043168,GO:0043170,GO:0044042,GO:…	2.4.1.1	ko:K00688	ko00500,ko01100,ko01110,ko02026,ko04217,ko04910,ko04922,ko04931,map00500,map01100,map01110,map02026,map04217,map04910,map04922,map04931	-	GT35	Phosphorylase
scaffold1_6	224308.BSU30930	1.97e-101	294	COG3476@1|root,COG3476@2|Bacteria,1VDNQ@1239|Firmicutes,4IRXH@91061|Bacilli,1ZHKT@1386|Bacillus	T	membrane	ytaB	-	-	ko:K05770	ko04080,ko04214,ko04979,ko05166,map04080,map04214,map04979,map05166	9.A.24	-	TspO_MBR
scaffold1_7	224308.BSU30920	3.53e-258	707	COG2334@1|root,COG2334@2|Bacteria,1V12T@1239|Firmicutes,4IPYD@91061|Bacilli,1ZREV@1386|Bacillus	S	Spore coat protein	cotI	-	-	ko:K06331	-	-	-	APH
scaffold1_8	224308.BSU30910	3.53e-276	754	COG0438@1|root,COG0438@2|Bacteria,1TRRW@1239|Firmicutes,4HAFA@91061|Bacilli,1ZCKJ@1386|Bacillus	M	Glycosyl transferases group 1	cotSA	GO:0003674,GO:0003824,GO:0016740,GO:0016757	-	ko:K06338	-	-	-	Glyco_transf_4,Glycos_transf_1
scaffold1_9	224308.BSU30900	1.34e-260	713	COG2334@1|root,COG2334@2|Bacteria,1V035@1239|Firmicutes,4HEX5@91061|Bacilli,1ZBJZ@1386|Bacillus	S	Seems to be required for the assembly of the CotSA protein in spores	cotS	-	-	ko:K06337	-	-	-	-
scaffold1_11	224308.BSU30880	5.04e-298	812	COG0438@1|root,COG0438@2|Bacteria,1TSGH@1239|Firmicutes,4HDGK@91061|Bacilli,1ZPVP@1386|Bacillus	M	Glycosyltransferase Family 4	-	GO:0003674,GO:0003824,GO:0016740,GO:0016757	-	ko:K06338	-	-	-	Glyco_transf_4,Glycos_transf_1
scaffold1_12	224308.BSU30870	5.23e-229	630	COG0451@1|root,COG0451@2|Bacteria,1VP6I@1239|Firmicutes,4HAN7@91061|Bacilli,1ZQ48@1386|Bacillus	M	NAD-dependent epimerase dehydratase	ytcB	-	-	-	-	-	-	Epimerase,GDP_Man_Dehyd
scaffold1_13	224308.BSU30860	2.03e-310	845	COG1004@1|root,COG1004@2|Bacteria,1TQFN@1239|Firmicutes,4HADP@91061|Bacilli,1ZAP3@1386|Bacillus	M	Belongs to the UDP-glucose GDP-mannose dehydrogenase family	ytcA	GO:0005575,GO:0005622,GO:0005623,GO:0005737,GO:0044424,GO:0044464	1.1.1.22	ko:K00012	ko00040,ko00053,ko00520,ko01100,map00040,map00053,map00520,map01100	-	-	UDPG_MGDP_dh,UDPG_MGDP_dh_C,UDPG_MGDP_dh_N
scaffold1_14	224308.BSU30850	1.7e-196	544	COG1210@1|root,COG1210@2|Bacteria,1VRS2@1239|Firmicutes,4HUKI@91061|Bacilli,1ZCZA@1386|Bacillus	M	Nucleotidyl transferase	ytdA	-	2.7.7.9	ko:K00963	ko00040,ko00052,ko00500,ko00520,ko01100,ko01130,map00040,map00052,map00500,map00520,map01100,map01130	-	-	NTP_transferase
scaffold1_15	224308.BSU30840	7.13e-168	469	COG1734@1|root,COG1734@2|Bacteria,1V6MF@1239|Firmicutes,4HEPK@91061|Bacilli,1ZEEI@1386|Bacillus	T	COG1734 DnaK suppressor protein	yteA	-	-	-	-	-	-	zf-dskA_traR
scaffold1_17	224308.BSU30830	0	939	COG1169@1|root,COG1169@2|Bacteria,1TSRT@1239|Firmicutes,4H9K8@91061|Bacilli,1ZB3V@1386|Bacillus	HQ	Isochorismate synthase	menF	GO:0006732,GO:0008150,GO:0008152,GO:0009058,GO:0009108,GO:0009233,GO:0009234,GO:0009987,GO:0042180,GO:0042181,GO:0044237,GO:0044249,GO:0044281,GO:0044283,GO:0051186,GO:0051188,GO:0071704,GO:1901576,GO:1901661,GO:1901663	5.4.4.2	ko:K02552	ko00130,ko01053,ko01100,ko01110,ko01130,map00130,map01053,map01100,map01110,map01130	-	-	Chorismate_bind
scaffold1_18	224308.BSU30820	0	1162	COG1165@1|root,COG1165@2|Bacteria,1TRDB@1239|Firmicutes,4HC48@91061|Bacilli,1ZANU@1386|Bacillus	H	Catalyzes the thiamine diphosphate-dependent decarboxylation of 2-oxoglutarate and the subsequent addition of the resulting succinic semialdehyde-thiamine pyrophosphate anion to isochorismate to yield 2-succinyl-5-enolpyruvyl-6-hydroxy-3- cyclohexene-1-carboxylate (SEPHCHC)	menD	-	2.2.1.9	ko:K02551	ko00130,ko01100,ko01110,map00130,map01100,map01110	-	-	TPP_enzyme_C,TPP_enzyme_M_2,TPP_enzyme_N
scaffold1_19	224308.BSU30810	8.77e-187	519	COG0596@1|root,COG0596@2|Bacteria,1TS4C@1239|Firmicutes,4HB6G@91061|Bacilli,1ZAU9@1386|Bacillus	S	Catalyzes a proton abstraction reaction that results in 2,5-elimination of pyruvate from 2-succinyl-5-enolpyruvyl-6- hydroxy-3-cyclohexene-1-carboxylate (SEPHCHC) and the formation of 2-succinyl-6-hydroxy-2,4-cyclohexadiene-1-carboxylate (SHCHC)	menH	GO:0003674,GO:0003824,GO:0016787	4.2.99.20	ko:K08680	ko00130,ko01100,ko01110,map00130,map01100,map01110	-	-	Abhydrolase_1
scaffold1_20	224308.BSU30800	1.92e-197	546	COG0447@1|root,COG0447@2|Bacteria,1UHNU@1239|Firmicutes,4HAD0@91061|Bacilli,1ZB3B@1386|Bacillus	H	Converts o-succinylbenzoyl-CoA (OSB-CoA) to 1,4- dihydroxy-2-naphthoyl-CoA (DHNA-CoA)	menB	GO:0003674,GO:0003824,GO:0005488,GO:0006732,GO:0008150,GO:0008152,GO:0008935,GO:0009058,GO:0009108,GO:0009233,GO:0009234,GO:0009987,GO:0016829,GO:0016830,GO:0016833,GO:0042180,GO:0042181,GO:0043167,GO:0043168,GO:0044237,GO:0044249,GO:0044281,GO:0044283,GO:0051186,GO:0051188,GO:0071704,GO:0071890,GO:1901576,GO:1901661,GO:1901663	4.1.3.36	ko:K01661	ko00130,ko01100,ko01110,map00130,map01100,map01110	-	-	ECH_1
scaffold1_21	224308.BSU30790	0	955	COG0318@1|root,COG0318@2|Bacteria,1TPSX@1239|Firmicutes,4HACS@91061|Bacilli,1ZB6H@1386|Bacillus	H	Belongs to the ATP-dependent AMP-binding enzyme family. MenE subfamily	menE	-	6.2.1.26	ko:K01911	ko00130,ko01100,ko01110,map00130,map01100,map01110	-	-	AMP-binding,AMP-binding_C
scaffold1_22	224308.BSU30780	8.26e-272	743	COG4948@1|root,COG4948@2|Bacteria,1TQMS@1239|Firmicutes,4HBMX@91061|Bacilli,1ZBMS@1386|Bacillus	H	Converts 2-succinyl-6-hydroxy-2,4-cyclohexadiene-1- carboxylate (SHCHC) to 2-succinylbenzoate (OSB)	menC	GO:0006732,GO:0008150,GO:0008152,GO:0009058,GO:0009108,GO:0009233,GO:0009234,GO:0009987,GO:0042180,GO:0042181,GO:0044237,GO:0044249,GO:0044281,GO:0044283,GO:0051186,GO:0051188,GO:0071704,GO:1901576,GO:1901661,GO:1901663	4.2.1.113	ko:K02549	ko00130,ko01100,ko01110,map00130,map01100,map01110	-	-	MR_MLE_C,MR_MLE_N
scaffold1_23	224308.BSU30770	4.59e-218	602	COG0803@1|root,COG0803@2|Bacteria,1TRKU@1239|Firmicutes,4HAKT@91061|Bacilli,1ZC5F@1386|Bacillus	P	Belongs to the bacterial solute-binding protein 9 family	troA	-	-	ko:K11707	ko02010,map02010	3.A.1.15	-	ZnuA
scaffold1_24	224308.BSU30760	8.7e-179	498	COG1121@1|root,COG1121@2|Bacteria,1TQJ3@1239|Firmicutes,4HA2W@91061|Bacilli,1ZC67@1386|Bacillus	P	'COG1121 ABC-type Mn Zn transport systems, ATPase component'	mntB	-	3.6.3.35	ko:K02074,ko:K09820,ko:K11710,ko:K19973	ko02010,map02010	3.A.1.15,3.A.1.15.15	-	ABC_tran
scaffold1_25	224308.BSU30750	1.23e-294	806	COG1108@1|root,COG1321@1|root,COG1108@2|Bacteria,COG1321@2|Bacteria,1TPZB@1239|Firmicutes,4HCDH@91061|Bacilli,1ZDBC@1386|Bacillus	P	COG1108 ABC-type Mn2 Zn2 transport systems, permease components	mntC	GO:0005575,GO:0005623,GO:0005886,GO:0008150,GO:0010035,GO:0010038,GO:0010043,GO:0016020,GO:0042221,GO:0044464,GO:0050896,GO:0071944	-	ko:K11705,ko:K11708,ko:K19976	ko02010,map02010	3.A.1.15,3.A.1.15.15,3.A.1.15.6	-	ABC-3
scaffold1_26	224308.BSU30740	6.68e-180	503	COG1108@1|root,COG1108@2|Bacteria,1TPZB@1239|Firmicutes,4HBD7@91061|Bacilli,1ZAY6@1386|Bacillus	P	'COG1108 ABC-type Mn2 Zn2 transport systems, permease components'	mntD	GO:0005575,GO:0005623,GO:0005886,GO:0008150,GO:0010035,GO:0010038,GO:0010043,GO:0016020,GO:0042221,GO:0044464,GO:0050896,GO:0071944	-	ko:K11709,ko:K19976	ko02010,map02010	3.A.1.15,3.A.1.15.15	-	ABC-3
scaffold1_27	224308.BSU30739	5.94e-35	118	2E3H2@1|root,32YFR@2|Bacteria,1VF0S@1239|Firmicutes,4HNTB@91061|Bacilli,1ZJ4H@1386|Bacillus	S	Domain of Unknown Function (DUF1540)	-	-	-	-	-	-	-	DUF1540
scaffold1_28	224308.BSU30720	1.46e-241	664	COG1294@1|root,COG1294@2|Bacteria,1TPYX@1239|Firmicutes,4HA9T@91061|Bacilli,1ZCH6@1386|Bacillus	C	COG1294 Cytochrome bd-type quinol oxidase, subunit 2	ythB	-	1.10.3.14	ko:K00426	ko00190,ko01100,ko02020,map00190,map01100,map02020	3.D.4.3	-	Cyt_bd_oxida_II
scaffold1_29	224308.BSU30710	0	868	COG1271@1|root,COG1271@2|Bacteria,1TRH4@1239|Firmicutes,4HA19@91061|Bacilli,1ZBAG@1386|Bacillus	C	oxidase, subunit	ythA	-	1.10.3.14	ko:K00425	ko00190,ko01100,ko02020,map00190,map01100,map02020	3.D.4.3	-	Cyt_bd_oxida_I
scaffold1_30	224308.BSU30700	7.13e-56	173	COG0254@1|root,COG0254@2|Bacteria,1VEGU@1239|Firmicutes,4HKF0@91061|Bacilli,1ZHX3@1386|Bacillus	J	Ribosomal protein L31	rpmE2	-	-	ko:K02909	ko03010,map03010	-	-	Ribosomal_L31
scaffold1_31	224308.BSU30690	2.11e-132	375	COG0288@1|root,COG0288@2|Bacteria,1V1EC@1239|Firmicutes,4HFQA@91061|Bacilli,1ZB5T@1386|Bacillus	P	Reversible hydration of carbon dioxide	ytiB	-	4.2.1.1	ko:K01673	ko00910,map00910	-	-	Pro_CA
scaffold1_32	224308.BSU30680	1.2e-53	167	COG0759@1|root,COG0759@2|Bacteria,1VEIG@1239|Firmicutes,4HPA3@91061|Bacilli,1ZHVV@1386|Bacillus	S	Could be involved in insertion of integral membrane proteins into the membrane	ytjA	-	-	ko:K08998	-	-	-	Haemolytic
scaffold1_33	224308.BSU30670	1.69e-112	322	COG1854@1|root,COG1854@2|Bacteria,1V1CH@1239|Firmicutes,4HFPR@91061|Bacilli,1ZBSW@1386|Bacillus	T	Involved in the synthesis of autoinducer 2 (AI-2) which is secreted by bacteria and is used to communicate both the cell density and the metabolic potential of the environment. The regulation of gene expression in response to changes in cell density is called quorum sensing. Catalyzes the transformation of S-ribosylhomocysteine (RHC) to homocysteine (HC) and 4,5- dihydroxy-2,3-pentadione (DPD)	luxS	GO:0008150,GO:0043900,GO:0043901,GO:0048519,GO:0048523,GO:0050789,GO:0050794,GO:0065007,GO:1900190,GO:1900191,GO:1900231,GO:1900232	4.4.1.21	ko:K07173	ko00270,ko01100,ko01230,ko02024,ko02026,ko05111,map00270,map01100,map01230,map02024,map02026,map05111	-	-	LuxS
scaffold1_34	224308.BSU30660	6.52e-93	272	28PM4@1|root,2ZCA8@2|Bacteria,1V1PA@1239|Firmicutes,4HFNN@91061|Bacilli,1ZG8T@1386|Bacillus	S	YtkA-like	ytkA	-	-	-	-	-	-	PKD,YtkA
scaffold1_35	224308.BSU30650	3e-98	285	COG0783@1|root,COG0783@2|Bacteria,1VCVJ@1239|Firmicutes,4HMBD@91061|Bacilli,1ZGCM@1386|Bacillus	P	Belongs to the Dps family	dps	GO:0003674,GO:0003676,GO:0003677,GO:0005488,GO:0097159,GO:1901363	-	ko:K04047	-	-	-	Ferritin
scaffold1_36	224308.BSU30640	1.36e-82	245	COG4824@1|root,COG4824@2|Bacteria,1UA5F@1239|Firmicutes,4IKFX@91061|Bacilli,1ZGWK@1386|Bacillus	S	Bacteriophage holin family	ytkC	-	-	-	-	-	-	Phage_holin_4_1
scaffold1_37	224308.BSU30630	4.47e-113	324	COG0494@1|root,COG0494@2|Bacteria,1V42H@1239|Firmicutes,4HH5W@91061|Bacilli,1ZGYP@1386|Bacillus	L	Belongs to the Nudix hydrolase family	ytkD	-	3.6.1.55	ko:K03574	-	-	-	NUDIX
scaffold1_38	224308.BSU30620	7.8e-134	383	COG0600@1|root,COG0600@2|Bacteria,1TR6A@1239|Firmicutes,4HARB@91061|Bacilli,1ZD96@1386|Bacillus	P	COG0600 ABC-type nitrate sulfonate bicarbonate transport system, permease component	ytlD	GO:0003674,GO:0005215,GO:0005575,GO:0005623,GO:0005886,GO:0016020,GO:0044464,GO:0071944	-	ko:K02050	-	3.A.1.16,3.A.1.17	-	BPD_transp_1
scaffold1_39	224308.BSU30610	3.69e-185	514	COG1116@1|root,COG1116@2|Bacteria,1TRM6@1239|Firmicutes,4HBZ6@91061|Bacilli,1ZC33@1386|Bacillus	P	ABC transporter	ytlC	-	3.6.3.36	ko:K02049,ko:K10831,ko:K15555	ko00920,ko02010,map00920,map02010	3.A.1.16,3.A.1.17,3.A.1.17.1,3.A.1.17.2,3.A.1.17.4	-	ABC_tran
scaffold1_40	224308.BSU30595	5.75e-242	664	COG0715@1|root,COG0715@2|Bacteria,1TQN5@1239|Firmicutes,4HAB9@91061|Bacilli,1ZC0Z@1386|Bacillus	P	COG0715 ABC-type nitrate sulfonate bicarbonate transport systems, periplasmic components	ytlA	GO:0003674,GO:0005215	-	ko:K02051	-	3.A.1.16,3.A.1.17	-	NMT1,NMT1_2
scaffold1_41	224308.BSU30580	2.23e-189	525	COG1506@1|root,COG1506@2|Bacteria,1U5SB@1239|Firmicutes,4HB1A@91061|Bacilli,1ZC9W@1386|Bacillus	E	COG1506 Dipeptidyl aminopeptidases acylaminoacyl-peptidases	ytmA	-	-	-	-	-	-	Peptidase_S9
scaffold1_42	224308.BSU30570	8.17e-52	163	2EA0D@1|root,32SFQ@2|Bacteria,1VJ7K@1239|Firmicutes,4HPZ6@91061|Bacilli,1ZR94@1386|Bacillus	S	Protein of unknown function (DUF2584)	ytmB	-	-	-	-	-	-	DUF2584
scaffold1_43	224308.BSU30560	0	1058	COG1866@1|root,COG1866@2|Bacteria,1TPQV@1239|Firmicutes,4HAKG@91061|Bacilli,1ZCVN@1386|Bacillus	C	Involved in the gluconeogenesis. Catalyzes the conversion of oxaloacetate (OAA) to phosphoenolpyruvate (PEP) through direct phosphoryl transfer between the nucleoside triphosphate and OAA	pckA	GO:0000166,GO:0003674,GO:0003824,GO:0004611,GO:0004612,GO:0005488,GO:0005524,GO:0005575,GO:0005622,GO:0005623,GO:0005737,GO:0005829,GO:0005975,GO:0005996,GO:0006006,GO:0006094,GO:0008144,GO:0008150,GO:0008152,GO:0009058,GO:0016051,GO:0016829,GO:0016830,GO:0016831,GO:0017076,GO:0019318,GO:0019319,GO:0030554,GO:0032553,GO:0032555,GO:0032559,GO:0035639,GO:0036094,GO:0043167,GO:0043168,GO:0044238,GO:…	4.1.1.49	ko:K01610	ko00010,ko00020,ko00620,ko00710,ko01100,ko01110,ko01120,ko01130,ko01200,map00010,map00020,map00620,map00710,map01100,map01110,map01120,map01130,map01200	-	-	PEPCK_ATP
scaffold1_44	224308.BSU30550	1.07e-284	778	COG0192@1|root,COG0192@2|Bacteria,1TPCV@1239|Firmicutes,4HB33@91061|Bacilli,1ZBHR@1386|Bacillus	H	Catalyzes the formation of S-adenosylmethionine (AdoMet) from methionine and ATP. The overall synthetic reaction is composed of two sequential steps, AdoMet formation and the subsequent tripolyphosphate hydrolysis which occurs prior to release of AdoMet from the enzyme	metK	GO:0003674,GO:0003824,GO:0004478,GO:0005575,GO:0005622,GO:0005623,GO:0005737,GO:0005829,GO:0016740,GO:0016765,GO:0044424,GO:0044444,GO:0044464	2.5.1.6	ko:K00789	ko00270,ko01100,ko01110,ko01230,map00270,map01100,map01110,map01230	-	-	S-AdoMet_synt_C,S-AdoMet_synt_M,S-AdoMet_synt_N
scaffold1_45	224308.BSU30540	0	1280	COG0367@1|root,COG0367@2|Bacteria,1TRPB@1239|Firmicutes,4HAIP@91061|Bacilli,1ZAPW@1386|Bacillus	E	Asparagine synthase	asnB	-	6.3.5.4	ko:K01953	ko00250,ko01100,ko01110,map00250,map01100,map01110	-	-	Asn_synthase,GATase_7
scaffold1_46	224308.BSU30530	0	893	COG1113@1|root,COG1113@2|Bacteria,1TP97@1239|Firmicutes,4H9QX@91061|Bacilli,1ZAQB@1386|Bacillus	E	COG1113 Gamma-aminobutyrate permease and related permeases	ytnA	-	-	ko:K03293	-	2.A.3.1	-	AA_permease
scaffold1_47	224308.BSU30520	1.96e-86	258	COG0663@1|root,COG0663@2|Bacteria,1V6CZ@1239|Firmicutes,4HFPC@91061|Bacilli,1ZBFS@1386|Bacillus	S	COG0663 Carbonic anhydrases acetyltransferases, isoleucine patch superfamily	ytoA	-	-	-	-	-	-	Hexapep
scaffold1_48	224308.BSU30510	9.1e-190	526	COG2267@1|root,COG2267@2|Bacteria,1UZ5S@1239|Firmicutes,4HEHP@91061|Bacilli,1ZBD1@1386|Bacillus	I	Alpha beta hydrolase	ytpA	GO:0003674,GO:0003824,GO:0005575,GO:0006629,GO:0008150,GO:0008152,GO:0016020,GO:0016298,GO:0016787,GO:0016788,GO:0044238,GO:0071704	3.1.1.5	ko:K01048	ko00564,map00564	-	-	Hydrolase_4
scaffold1_49	224308.BSU30500	3.12e-274	749	2C5HJ@1|root,2Z812@2|Bacteria,1TQQ6@1239|Firmicutes,4HA3F@91061|Bacilli,1ZCGB@1386|Bacillus	S	Tetraprenyl-beta-curcumene synthase	ytpB	-	4.2.3.130	ko:K16188	-	-	-	DUF2600
scaffold1_50	224308.BSU30480	4.74e-244	669	COG1242@1|root,COG1242@2|Bacteria,1TQ57@1239|Firmicutes,4H9N8@91061|Bacilli,1ZBM1@1386|Bacillus	S	Fe-S oxidoreductase	ytqA	GO:0005575,GO:0005622,GO:0005623,GO:0005737,GO:0044424,GO:0044464	-	ko:K07139	-	-	-	Radical_SAM,Radical_SAM_C
scaffold1_51	224308.BSU30470	1.05e-54	171	29JW2@1|root,306TD@2|Bacteria,1U0BH@1239|Firmicutes,4I9NA@91061|Bacilli,1ZISQ@1386|Bacillus	S	Protein of unknown function (DUF2524)	ytzC	-	-	-	-	-	-	DUF2524
scaffold1_53	224308.BSU30460	1.09e-86	255	COG1725@1|root,COG1725@2|Bacteria,1VFD0@1239|Firmicutes,4HNIT@91061|Bacilli,1ZGQV@1386|Bacillus	K	GntR family transcriptional regulator	ytrA	-	-	ko:K07979	-	-	-	GntR
scaffold1_54	1051501.AYTL01000030_gene3110	5.06e-184	513	COG1131@1|root,COG1131@2|Bacteria,1VYEA@1239|Firmicutes,4HXN2@91061|Bacilli,1ZPYY@1386|Bacillus	P	ABC transporter, ATP-binding protein	ytrB	-	-	ko:K16921	ko02010,map02010	3.A.1	-	ABC_tran
scaffold1_55	224308.BSU30440	1.24e-204	569	2EWYB@1|root,33Q9P@2|Bacteria,1VRDR@1239|Firmicutes,4HT25@91061|Bacilli,1ZS7Q@1386|Bacillus	P	ABC-2 family transporter protein	-	-	-	ko:K16919	ko02010,map02010	3.A.1	-	-
scaffold1_56	720555.BATR1942_12985	5.31e-190	532	28RDX@1|root,2ZDT6@2|Bacteria,1W1HD@1239|Firmicutes,4I0VX@91061|Bacilli	-	-	-	-	-	ko:K16919	ko02010,map02010	3.A.1	-	ABC2_membrane_5
scaffold1_57	224308.BSU30420	4.14e-163	456	COG1136@1|root,COG1136@2|Bacteria,1TPBJ@1239|Firmicutes,4HCWT@91061|Bacilli,1ZPYX@1386|Bacillus	V	ABC transporter, ATP-binding protein	ytrE	-	-	ko:K16920	ko02010,map02010	3.A.1	-	ABC_tran
scaffold1_58	224308.BSU30410	3.84e-286	784	COG0577@1|root,COG0577@2|Bacteria,1TPUU@1239|Firmicutes,4HDKX@91061|Bacilli,1ZE27@1386|Bacillus	V	COG0577 ABC-type antimicrobial peptide transport system, permease component	ytrF	-	-	ko:K02004,ko:K16918	ko02010,map02010	3.A.1	-	FtsX,MacB_PCD
scaffold1_59	224308.BSU30400	2.6e-166	464	COG0745@1|root,COG0745@2|Bacteria,1TR32@1239|Firmicutes,4HAUJ@91061|Bacilli,1ZCP0@1386|Bacillus	T	COG0745 Response regulators consisting of a CheY-like receiver domain and a winged-helix DNA-binding domain	graR	-	-	ko:K11630,ko:K19078	ko01503,ko02020,map01503,map02020	-	-	Response_reg,Trans_reg_C
scaffold1_60	224308.BSU30390	2.1e-220	609	COG0642@1|root,COG2205@2|Bacteria,1TSIC@1239|Firmicutes,4HC32@91061|Bacilli,1ZS7P@1386|Bacillus	T	His Kinase A (phosphoacceptor) domain	bceS	-	2.7.13.3	ko:K11629,ko:K19077	ko01503,ko02020,map01503,map02020	-	-	HATPase_c
scaffold1_61	224308.BSU30380	1.28e-177	495	COG1136@1|root,COG1136@2|Bacteria,1TNZG@1239|Firmicutes,4H9UT@91061|Bacilli,1ZCDW@1386|Bacillus	V	ABC transporter, ATP-binding protein	bceA	-	-	ko:K02003,ko:K11631,ko:K19079	ko01503,ko02010,ko02020,ko05150,map01503,map02010,map02020,map05150	3.A.1,3.A.1.134.3,3.A.1.134.7	-	ABC_tran
scaffold1_62	224308.BSU30370	0	1135	COG0577@1|root,COG0577@2|Bacteria,1TR2D@1239|Firmicutes,4H9SH@91061|Bacilli,1ZBJC@1386|Bacillus	V	ABC transporter (permease)	bceB	-	-	ko:K11632,ko:K19080	ko01503,ko02010,ko02020,ko05150,map01503,map02010,map02020,map05150	3.A.1.134.3,3.A.1.134.7	-	FtsX
scaffold1_63	224308.BSU30360	1.75e-74	233	COG2433@1|root,COG2433@2|Bacteria,1VFAN@1239|Firmicutes,4HQ1M@91061|Bacilli,1ZDUX@1386|Bacillus	S	Pfam Transposase IS66	yttA	-	-	-	-	-	-	LMBR1
scaffold1_64	224308.BSU30350	4.72e-266	731	COG0477@1|root,COG2814@2|Bacteria,1TPJ6@1239|Firmicutes,4HAGJ@91061|Bacilli,1ZBPE@1386|Bacillus	EGP	Major facilitator superfamily	yttB	-	-	-	-	-	-	MFS_1
scaffold1_65	224308.BSU30340	4.65e-184	512	COG1366@1|root,COG2202@1|root,COG1366@2|Bacteria,COG2202@2|Bacteria,1V4PP@1239|Firmicutes,4HER6@91061|Bacilli,1ZE0R@1386|Bacillus	T	Motif C-terminal to PAS motifs (likely to contribute to PAS structural domain)	pfyP	GO:0003674,GO:0003824,GO:0004672,GO:0004674,GO:0005575,GO:0005622,GO:0005623,GO:0005737,GO:0006464,GO:0006468,GO:0006793,GO:0006796,GO:0006807,GO:0007154,GO:0007165,GO:0008150,GO:0008152,GO:0009987,GO:0016301,GO:0016310,GO:0016740,GO:0016772,GO:0016773,GO:0019538,GO:0023052,GO:0035556,GO:0036211,GO:0043170,GO:0043412,GO:0044237,GO:0044238,GO:0044260,GO:0044267,GO:0044424,GO:0044464,GO:0050789,GO:…	-	-	-	-	-	PAS_9,STAS
scaffold1_66	224308.BSU30330	6.82e-72	216	28XZV@1|root,2ZJVM@2|Bacteria,1W4DK@1239|Firmicutes,4I02G@91061|Bacilli,1ZGUQ@1386|Bacillus	S	Protein of unknown function (DUF4257)	ytvB	-	-	-	-	-	-	DUF4257
scaffold1_67	224308.BSU30320	0	1649	COG0495@1|root,COG0495@2|Bacteria,1TP0Y@1239|Firmicutes,4HAG1@91061|Bacilli,1ZARG@1386|Bacillus	J	Belongs to the class-I aminoacyl-tRNA synthetase family	leuS	GO:0003674,GO:0003824,GO:0004812,GO:0004823,GO:0006082,GO:0006139,GO:0006399,GO:0006412,GO:0006418,GO:0006429,GO:0006518,GO:0006520,GO:0006725,GO:0006807,GO:0008150,GO:0008152,GO:0009058,GO:0009059,GO:0009987,GO:0010467,GO:0016070,GO:0016874,GO:0016875,GO:0019538,GO:0019752,GO:0034641,GO:0034645,GO:0034660,GO:0043038,GO:0043039,GO:0043043,GO:0043170,GO:0043436,GO:0043603,GO:0043604,GO:0044237,GO:…	6.1.1.4	ko:K01869	ko00970,map00970	-	-	Anticodon_1,tRNA-synt_1,tRNA-synt_1_2
scaffold1_68	224308.BSU30310	4.98e-68	206	COG0607@1|root,COG0607@2|Bacteria,1VES3@1239|Firmicutes,4HNRE@91061|Bacilli,1ZH5X@1386|Bacillus	P	Sulfurtransferase	ytwF	-	-	-	-	-	-	Rhodanese
scaffold1_69	224308.BSU30300	0	868	COG1486@1|root,COG1486@2|Bacteria,1TQ9I@1239|Firmicutes,4HCGH@91061|Bacilli,1ZQT1@1386|Bacillus	G	Family 4 glycosyl hydrolase	melA	-	3.2.1.22	ko:K07406	ko00052,ko00561,ko00600,ko00603,map00052,map00561,map00600,map00603	-	-	Glyco_hydro_4,Glyco_hydro_4C
scaffold1_70	224308.BSU30290	7.02e-182	508	COG0395@1|root,COG0395@2|Bacteria,1TR8M@1239|Firmicutes,4HAKX@91061|Bacilli,1ZQ4Y@1386|Bacillus	P	ABC transporter (permease)	amyC	-	-	ko:K10119	ko02010,map02010	3.A.1.1.28	-	BPD_transp_1
scaffold1_71	224308.BSU30280	2.39e-207	574	COG1175@1|root,COG1175@2|Bacteria,1TRA3@1239|Firmicutes,4HEA0@91061|Bacilli,1ZQ7U@1386|Bacillus	P	ABC transporter	amyD	GO:0005575,GO:0005623,GO:0005886,GO:0005887,GO:0016020,GO:0016021,GO:0031224,GO:0031226,GO:0044425,GO:0044459,GO:0044464,GO:0071944	-	ko:K10118	ko02010,map02010	3.A.1.1.28	-	BPD_transp_1
scaffold1_72	224308.BSU30270	0	843	COG1653@1|root,COG1653@2|Bacteria,1TQHT@1239|Firmicutes,4HAH2@91061|Bacilli,1ZD76@1386|Bacillus	G	Bacterial extracellular solute-binding protein	msmE	-	-	ko:K10117	ko02010,map02010	3.A.1.1.28	-	SBP_bac_1,SBP_bac_8
scaffold1_73	224308.BSU30260	5.1e-241	663	COG1609@1|root,COG1609@2|Bacteria,1TPZJ@1239|Firmicutes,4HC9Z@91061|Bacilli,1ZD8J@1386|Bacillus	K	Transcriptional regulator	msmR	-	-	ko:K02529	-	-	-	LacI,Peripla_BP_3
scaffold1_74	224308.BSU30250	2.28e-219	604	COG1073@1|root,COG1073@2|Bacteria,1UYH0@1239|Firmicutes,4HE35@91061|Bacilli,1ZQKV@1386|Bacillus	S	Acetyl xylan esterase (AXE1)	-	-	-	-	-	-	-	-
scaffold1_75	224308.BSU30240	2.62e-178	496	COG1424@1|root,COG1424@2|Bacteria,1V38Y@1239|Firmicutes,4HJME@91061|Bacilli,1ZEA6@1386|Bacillus	H	Catalyzes the transformation of pimelate into pimeloyl- CoA with concomitant hydrolysis of ATP to AMP	bioW	-	6.2.1.14	ko:K01906	ko00780,ko01100,map00780,map01100	-	-	BioW
scaffold1_76	224308.BSU30230	0	885	COG0161@1|root,COG0161@2|Bacteria,1TP9N@1239|Firmicutes,4H9QK@91061|Bacilli,1ZR67@1386|Bacillus	H	Catalyzes the transfer of the alpha-amino group from S- adenosyl-L-methionine (SAM) to 7-keto-8-aminopelargonic acid (KAPA) to form 7,8-diaminopelargonic acid (DAPA). It is the only animotransferase known to utilize SAM as an amino donor	bioA	-	2.6.1.105,2.6.1.62	ko:K00833,ko:K19563	ko00780,ko01100,map00780,map01100	-	-	Aminotran_3
scaffold1_77	224308.BSU30220	6.4e-258	708	COG0156@1|root,COG0156@2|Bacteria,1TPUX@1239|Firmicutes,4HAH3@91061|Bacilli,1ZAUZ@1386|Bacillus	H	Catalyzes the decarboxylative condensation of pimeloyl- acyl-carrier protein and L-alanine to produce 8-amino-7- oxononanoate (AON), acyl-carrier protein , and carbon dioxide	bioF	GO:0003674,GO:0003824,GO:0005488,GO:0006082,GO:0006732,GO:0006766,GO:0006767,GO:0006768,GO:0006790,GO:0006807,GO:0008144,GO:0008150,GO:0008152,GO:0008710,GO:0008890,GO:0009058,GO:0009102,GO:0009108,GO:0009110,GO:0009987,GO:0016053,GO:0016407,GO:0016408,GO:0016453,GO:0016740,GO:0016746,GO:0016747,GO:0017144,GO:0018130,GO:0019752,GO:0019842,GO:0030170,GO:0032787,GO:0034641,GO:0036094,GO:0042364,GO:…	2.3.1.29,2.3.1.47	ko:K00639,ko:K00652	ko00260,ko00780,ko01100,map00260,map00780,map01100	-	-	Aminotran_1_2
scaffold1_78	224308.BSU30210	5.41e-159	446	COG0132@1|root,COG0132@2|Bacteria,1V7IE@1239|Firmicutes,4IRD4@91061|Bacilli,1ZRTE@1386|Bacillus	H	Catalyzes a mechanistically unusual reaction, the ATP- dependent insertion of CO2 between the N7 and N8 nitrogen atoms of 7,8-diaminopelargonic acid (DAPA) to form an ureido ring	bioD	GO:0003674,GO:0003824,GO:0004141,GO:0005575,GO:0005622,GO:0005623,GO:0005737,GO:0005829,GO:0006082,GO:0006732,GO:0006766,GO:0006767,GO:0006768,GO:0006790,GO:0006807,GO:0008150,GO:0008152,GO:0009058,GO:0009102,GO:0009108,GO:0009110,GO:0009987,GO:0016053,GO:0016874,GO:0016879,GO:0016882,GO:0017144,GO:0018130,GO:0019752,GO:0032787,GO:0034641,GO:0042364,GO:0043436,GO:0043603,GO:0043604,GO:0044237,GO:…	6.3.3.3	ko:K01935	ko00780,ko01100,map00780,map01100	-	-	AAA_26
scaffold1_79	224308.BSU30200	2.43e-239	658	COG0502@1|root,COG0502@2|Bacteria,1TPQ4@1239|Firmicutes,4HAGM@91061|Bacilli,1ZCAU@1386|Bacillus	H	Catalyzes the conversion of dethiobiotin (DTB) to biotin by the insertion of a sulfur atom into dethiobiotin via a radical- based mechanism	bioB	-	2.8.1.6	ko:K01012	ko00780,ko01100,map00780,map01100	-	-	BATS,Radical_SAM
scaffold1_80	224308.BSU30190	1.48e-281	770	COG2124@1|root,COG2124@2|Bacteria,1TPWZ@1239|Firmicutes,4HAGS@91061|Bacilli,1ZC1Y@1386|Bacillus	C	Cytochrome P450	bioI	GO:0003674,GO:0003824,GO:0004497,GO:0005488,GO:0005506,GO:0006066,GO:0006082,GO:0006629,GO:0006706,GO:0006707,GO:0006732,GO:0006766,GO:0006767,GO:0006768,GO:0006790,GO:0006807,GO:0008150,GO:0008152,GO:0008202,GO:0008203,GO:0008395,GO:0009056,GO:0009058,GO:0009102,GO:0009108,GO:0009110,GO:0009987,GO:0016042,GO:0016053,GO:0016125,GO:0016127,GO:0016491,GO:0016705,GO:0016709,GO:0016713,GO:0017144,GO:…	1.14.14.46,1.14.15.13	ko:K15468,ko:K16593,ko:K17474	ko00780,ko01100,map00780,map01100	-	-	p450
scaffold1_81	224308.BSU30180	1.01e-174	488	COG0451@1|root,COG0451@2|Bacteria,1V0AK@1239|Firmicutes,4HQJU@91061|Bacilli,1ZEQA@1386|Bacillus	GM	NAD dependent epimerase/dehydratase family	ytbQ	-	1.1.1.203,1.1.1.388	ko:K18981,ko:K19243	ko00030,ko00053,ko01100,ko01110,ko01120,ko01130,ko01200,map00030,map00053,map01100,map01110,map01120,map01130,map01200	-	-	Epimerase
scaffold1_82	1051501.AYTL01000030_gene3082	2.07e-191	533	COG0395@1|root,COG0395@2|Bacteria,1TQ9F@1239|Firmicutes,4HBG3@91061|Bacilli,1ZCUS@1386|Bacillus	G	COG0395 ABC-type sugar transport system, permease component	ytcP	-	-	ko:K17320	ko02010,map02010	3.A.1.1.29,3.A.1.1.9	-	BPD_transp_1
scaffold1_83	224308.BSU30160	0	991	COG1653@1|root,COG1653@2|Bacteria,1TRD0@1239|Firmicutes,4HTV1@91061|Bacilli,1ZQXP@1386|Bacillus	G	COG1653 ABC-type sugar transport system, periplasmic component	-	-	-	ko:K17318	ko02010,map02010	3.A.1.1.29,3.A.1.1.9	-	SBP_bac_1,SBP_bac_8
scaffold1_84	224308.BSU30150	0	1496	COG2207@1|root,COG2207@2|Bacteria,1UY4J@1239|Firmicutes,4HE0E@91061|Bacilli,1ZCUV@1386|Bacillus	K	Transcriptional regulator	ytdP	GO:0003674,GO:0003824,GO:0006081,GO:0006082,GO:0006089,GO:0008150,GO:0008152,GO:0009056,GO:0009058,GO:0009438,GO:0009987,GO:0016053,GO:0016829,GO:0016835,GO:0016836,GO:0019172,GO:0019243,GO:0019249,GO:0019752,GO:0032787,GO:0042180,GO:0042182,GO:0043436,GO:0044237,GO:0044248,GO:0044249,GO:0044281,GO:0044282,GO:0044283,GO:0046185,GO:0046394,GO:0051596,GO:0061727,GO:0071704,GO:0072330,GO:1901575,GO:…	-	-	-	-	-	HTH_18,dCache_1
scaffold1_85	224308.BSU30135	3.23e-221	611	COG4209@1|root,COG4209@2|Bacteria,1TP33@1239|Firmicutes,4HATZ@91061|Bacilli,1ZAQ3@1386|Bacillus	G	COG4209 ABC-type polysaccharide transport system, permease component	lplB13	GO:0005575,GO:0005623,GO:0005886,GO:0016020,GO:0044464,GO:0071944	-	ko:K17319	ko02010,map02010	3.A.1.1.29,3.A.1.1.9	-	BPD_transp_1
scaffold1_86	224308.BSU30120	1.34e-284	775	COG4225@1|root,COG4225@2|Bacteria,1TRJ7@1239|Firmicutes,4HDRZ@91061|Bacilli,1ZCCP@1386|Bacillus	G	unsaturated glucuronyl hydrolase involved in regulation of bacterial surface properties, and related proteins	yteR	GO:0005575,GO:0005622,GO:0005623,GO:0005737,GO:0044424,GO:0044464	3.2.1.172	ko:K15532	-	-	GH105	Glyco_hydro_88
scaffold1_87	224308.BSU30110	8.25e-95	277	COG1653@1|root,COG1653@2|Bacteria,1U9I7@1239|Firmicutes,4IJNU@91061|Bacilli,1ZCI0@1386|Bacillus	G	transport	yteS	-	-	-	-	-	-	-
scaffold1_88	224308.BSU30100	0	890	COG0673@1|root,COG0673@2|Bacteria,1TSUT@1239|Firmicutes,4HDBM@91061|Bacilli,1ZD0S@1386|Bacillus	S	Oxidoreductase family, C-terminal alpha/beta domain	yteT	-	-	-	-	-	-	GFO_IDH_MocA,GFO_IDH_MocA_C
scaffold1_89	224308.BSU30090	2.8e-152	428	COG5578@1|root,COG5578@2|Bacteria,1V69Y@1239|Firmicutes,4HH89@91061|Bacilli,1ZGMC@1386|Bacillus	S	Integral membrane protein	yteU	-	-	-	-	-	-	DUF624
scaffold1_90	224308.BSU30080	1.24e-35	120	2EJ4P@1|root,33CVX@2|Bacteria,1VMH9@1239|Firmicutes,4HSGS@91061|Bacilli,1ZIVZ@1386|Bacillus	S	Sporulation protein Cse60	yteV	-	-	-	-	-	-	Spore_Cse60
scaffold1_91	224308.BSU30070	0	977	COG1292@1|root,COG1292@2|Bacteria,1TRS6@1239|Firmicutes,4HA7U@91061|Bacilli,1ZBRN@1386|Bacillus	M	Belongs to the BCCT transporter (TC 2.A.15) family	opuD	GO:0005575,GO:0005623,GO:0005886,GO:0006810,GO:0006811,GO:0006812,GO:0008150,GO:0015695,GO:0015696,GO:0015697,GO:0015838,GO:0016020,GO:0031460,GO:0044464,GO:0051179,GO:0051234,GO:0071702,GO:0071705,GO:0071944,GO:0072337	-	ko:K05020	-	2.A.15.1.1,2.A.15.1.11	-	BCCT
scaffold1_92	224308.BSU30060	7.67e-303	826	COG2081@1|root,COG2081@2|Bacteria,1TQ6E@1239|Firmicutes,4HAAT@91061|Bacilli,1ZAT3@1386|Bacillus	S	HI0933-like protein	ytfP	-	-	ko:K07007	-	-	-	HI0933_like
scaffold1_93	224308.BSU30050	0	1008	COG2244@1|root,COG2244@2|Bacteria,1TNYX@1239|Firmicutes,4H9RY@91061|Bacilli,1ZBR9@1386|Bacillus	S	COG2244 Membrane protein involved in the export of O-antigen and teichoic acid	ytgP	GO:0005575,GO:0005623,GO:0005886,GO:0016020,GO:0044464,GO:0071944	-	ko:K03328	-	2.A.66.2	-	Polysacc_synt,Polysacc_synt_C
scaffold1_94	224308.BSU30035	6.11e-169	472	COG1187@1|root,COG1187@2|Bacteria,1TQZ2@1239|Firmicutes,4H9VU@91061|Bacilli,1ZCAM@1386|Bacillus	J	Belongs to the pseudouridine synthase RsuA family	rsuA	GO:0000154,GO:0000455,GO:0001522,GO:0003674,GO:0003824,GO:0005575,GO:0005622,GO:0005623,GO:0005737,GO:0005829,GO:0006139,GO:0006364,GO:0006396,GO:0006725,GO:0006807,GO:0008150,GO:0008152,GO:0009451,GO:0009982,GO:0009987,GO:0010467,GO:0016070,GO:0016072,GO:0016853,GO:0016866,GO:0022613,GO:0031118,GO:0034470,GO:0034641,GO:0034660,GO:0042254,GO:0043170,GO:0043412,GO:0044085,GO:0044237,GO:0044238,GO:…	5.4.99.19	ko:K06183	-	-	-	PseudoU_synth_2,S4
scaffold1_95	224308.BSU30020	2.58e-45	146	COG1349@1|root,COG1349@2|Bacteria,1VG5N@1239|Firmicutes,4HNPQ@91061|Bacilli,1ZHT3@1386|Bacillus	K	COG1349 Transcriptional regulators of sugar metabolism	ytzE	-	-	-	-	-	-	HTH_DeoR
scaffold1_96	224308.BSU30010	2.8e-168	470	COG1131@1|root,COG1131@2|Bacteria,1TQIH@1239|Firmicutes,4HA2B@91061|Bacilli,1ZC0G@1386|Bacillus	V	ABC transporter	ythP	-	-	ko:K01990	-	3.A.1	-	ABC_tran
scaffold1_97	224308.BSU30000	3.29e-260	715	COG4473@1|root,COG4473@2|Bacteria,1V6RH@1239|Firmicutes,4HK0C@91061|Bacilli,1ZEVB@1386|Bacillus	U	Bacterial ABC transporter protein EcsB	ythQ	-	-	ko:K01992	-	3.A.1	-	EcsB
scaffold1_98	224308.BSU29990	7.02e-288	789	COG2252@1|root,COG2252@2|Bacteria,1TQC6@1239|Firmicutes,4HANG@91061|Bacilli,1ZDJJ@1386|Bacillus	S	permease	pbuO	-	-	ko:K06901	-	2.A.1.40	-	Xan_ur_permease
scaffold1_99	224308.BSU29980	0	936	COG0624@1|root,COG0624@2|Bacteria,1TPEG@1239|Firmicutes,4HC14@91061|Bacilli,1ZBI2@1386|Bacillus	E	Dipeptidase	ytjP	-	3.5.1.18	ko:K01439	ko00300,ko01100,ko01120,ko01230,map00300,map01100,map01120,map01230	-	-	M20_dimer,Peptidase_M20
scaffold1_100	224308.BSU29970	6.05e-221	609	COG0031@1|root,COG0031@2|Bacteria,1TP30@1239|Firmicutes,4HAMU@91061|Bacilli,1ZC73@1386|Bacillus	E	Belongs to the cysteine synthase cystathionine beta- synthase family	ytkP	GO:0000096,GO:0000097,GO:0003674,GO:0003824,GO:0004124,GO:0005488,GO:0005575,GO:0005622,GO:0005623,GO:0005737,GO:0006082,GO:0006520,GO:0006534,GO:0006535,GO:0006563,GO:0006790,GO:0006807,GO:0008144,GO:0008150,GO:0008152,GO:0008652,GO:0009058,GO:0009069,GO:0009070,GO:0009987,GO:0016053,GO:0016740,GO:0016765,GO:0016829,GO:0016846,GO:0019344,GO:0019752,GO:0019842,GO:0030170,GO:0036094,GO:0043167,GO:…	2.5.1.47	ko:K01738	ko00270,ko00920,ko01100,ko01110,ko01120,ko01130,ko01200,ko01230,map00270,map00920,map01100,map01110,map01120,map01130,map01200,map01230	-	-	PALP
scaffold1_101	224308.BSU29960	1.28e-131	373	COG1514@1|root,COG1514@2|Bacteria,1VCBK@1239|Firmicutes,4HM3V@91061|Bacilli,1ZHT8@1386|Bacillus	J	Hydrolyzes RNA 2',3'-cyclic phosphodiester to an RNA 2'- phosphomonoester	ytlP	GO:0003674,GO:0005488,GO:0005515,GO:0005575,GO:0005622,GO:0005623,GO:0005737,GO:0005829,GO:0008104,GO:0008150,GO:0009966,GO:0010646,GO:0010738,GO:0023051,GO:0033036,GO:0034237,GO:0044424,GO:0044444,GO:0044464,GO:0048583,GO:0050789,GO:0050794,GO:0051018,GO:0051179,GO:0065007,GO:1902531	3.1.4.58	ko:K01975	-	-	-	LigT_PEase
scaffold1_102	224308.BSU29950	5.74e-211	583	28NSI@1|root,2ZB4U@2|Bacteria,1UZ00@1239|Firmicutes,4HDBT@91061|Bacilli,1ZDNP@1386|Bacillus	-	-	ytlQ	-	-	-	-	-	-	NERD
scaffold1_103	224308.BSU29940	3.69e-230	632	COG1597@1|root,COG1597@2|Bacteria,1TUH3@1239|Firmicutes,4IR1U@91061|Bacilli,1ZRQM@1386|Bacillus	I	Diacylglycerol kinase catalytic domain	ytlR	-	-	-	-	-	-	DAGK_acc,DAGK_cat
scaffold1_104	224308.BSU29930	0	1467	COG1523@1|root,COG1523@2|Bacteria,1TP3M@1239|Firmicutes,4HBP5@91061|Bacilli,1ZC85@1386|Bacillus	G	Belongs to the glycosyl hydrolase 13 family	amyX	-	3.2.1.41	ko:K01200	ko00500,ko01100,ko01110,map00500,map01100,map01110	-	CBM48,GH13	Alpha-amylase,CBM_48
scaffold1_105	1051501.AYTL01000030_gene3059	2.15e-193	536	COG0510@1|root,COG0510@2|Bacteria,1UMFY@1239|Firmicutes,4HBF9@91061|Bacilli,1ZC4H@1386|Bacillus	M	Phosphotransferase	ytmP	-	-	-	-	-	-	APH
scaffold1_106	224308.BSU29910	1.58e-59	183	2E43M@1|root,32YZY@2|Bacteria,1VAYB@1239|Firmicutes,4HM5I@91061|Bacilli,1ZQJD@1386|Bacillus	S	YtzH-like protein	ytzH	-	-	-	-	-	-	YtzH
scaffold1_107	224308.BSU29900	4.36e-156	437	COG0220@1|root,COG0220@2|Bacteria,1TQCA@1239|Firmicutes,4HC08@91061|Bacilli,1ZAP2@1386|Bacillus	J	Catalyzes the formation of N(7)-methylguanine at position 46 (m7G46) in tRNA	trmB	GO:0001510,GO:0003674,GO:0003824,GO:0005575,GO:0005622,GO:0005623,GO:0005737,GO:0006139,GO:0006396,GO:0006399,GO:0006400,GO:0006725,GO:0006807,GO:0008033,GO:0008150,GO:0008152,GO:0008168,GO:0008173,GO:0008175,GO:0008176,GO:0008757,GO:0009451,GO:0009987,GO:0010467,GO:0016070,GO:0016423,GO:0016740,GO:0016741,GO:0030488,GO:0032259,GO:0032991,GO:0034470,GO:0034641,GO:0034660,GO:0034708,GO:0036265,GO:…	2.1.1.33	ko:K03439	-	-	-	Methyltransf_4
scaffold1_108	1051501.AYTL01000030_gene3056	1.76e-189	528	COG0491@1|root,COG0491@2|Bacteria,1TRED@1239|Firmicutes,4HAP2@91061|Bacilli,1ZAYX@1386|Bacillus	S	COG0491 Zn-dependent hydrolases, including glyoxylases	ytnP	-	-	-	-	-	-	Lactamase_B
scaffold1_109	224308.BSU29880	0	1117	COG0281@1|root,COG0281@2|Bacteria,1TPJ3@1239|Firmicutes,4H9WR@91061|Bacilli,1ZD0I@1386|Bacillus	C	Malate dehydrogenase	malS	GO:0003674,GO:0003824,GO:0004470,GO:0005575,GO:0005622,GO:0005623,GO:0005737,GO:0005829,GO:0006082,GO:0006090,GO:0006108,GO:0008150,GO:0008152,GO:0009987,GO:0016491,GO:0016614,GO:0016615,GO:0019752,GO:0032787,GO:0043436,GO:0043648,GO:0044237,GO:0044281,GO:0044424,GO:0044444,GO:0044464,GO:0055114,GO:0071704	1.1.1.38	ko:K00027	ko00620,ko01200,ko02020,map00620,map01200,map02020	-	-	Malic_M,malic
scaffold1_110	224308.BSU29870	4.75e-67	203	COG5584@1|root,COG5584@2|Bacteria,1VEIQ@1239|Firmicutes,4HNS2@91061|Bacilli,1ZJ31@1386|Bacillus	S	small secreted protein	ytzB	-	-	-	-	-	-	PepSY
scaffold1_111	224308.BSU29860	2.15e-260	713	COG1363@1|root,COG1363@2|Bacteria,1TNZT@1239|Firmicutes,4H9SM@91061|Bacilli,1ZAXE@1386|Bacillus	G	COG1363 Cellulase M and related proteins	pepA	-	3.4.11.7	ko:K01261,ko:K01269	-	-	-	Peptidase_M42
scaffold1_112	224308.BSU29850	2.01e-102	296	28NR0@1|root,2ZBQD@2|Bacteria,1V1Z5@1239|Firmicutes,4HGAG@91061|Bacilli,1ZE4G@1386|Bacillus	S	Nucleoside 2-deoxyribosyltransferase YtoQ	ytoQ	-	-	-	-	-	-	Nuc_deoxyri_tr3
scaffold1_113	224308.BSU29840	9.1e-75	223	COG0526@1|root,COG0526@2|Bacteria,1VAS6@1239|Firmicutes,4HKGM@91061|Bacilli,1ZHAS@1386|Bacillus	CO	Thioredoxin	ytpP	GO:0003674,GO:0003824,GO:0004791,GO:0005575,GO:0005622,GO:0005623,GO:0005737,GO:0005829,GO:0006950,GO:0006979,GO:0008150,GO:0008152,GO:0009636,GO:0009987,GO:0015035,GO:0015036,GO:0016209,GO:0016491,GO:0016651,GO:0016667,GO:0016668,GO:0016671,GO:0019725,GO:0033554,GO:0034599,GO:0042221,GO:0042592,GO:0044424,GO:0044444,GO:0044464,GO:0045454,GO:0047134,GO:0050789,GO:0050794,GO:0050896,GO:0051716,GO:…	-	-	-	-	-	Thioredoxin
scaffold1_114	224308.BSU29830	4.65e-188	523	COG4848@1|root,COG4848@2|Bacteria,1TTBU@1239|Firmicutes,4HAD1@91061|Bacilli,1ZBQ7@1386|Bacillus	S	Belongs to the UPF0354 family	ytpQ	-	-	-	-	-	-	DUF1444
scaffold1_115	224308.BSU29820	3.59e-140	396	COG0073@1|root,COG0073@2|Bacteria,1V3R1@1239|Firmicutes,4HHBI@91061|Bacilli,1ZD7F@1386|Bacillus	J	Belongs to the phenylalanyl-tRNA synthetase beta subunit family. Type 1 subfamily	ytpR	GO:0005575,GO:0005622,GO:0005623,GO:0005737,GO:0006082,GO:0006139,GO:0006399,GO:0006412,GO:0006418,GO:0006432,GO:0006518,GO:0006520,GO:0006725,GO:0006807,GO:0008150,GO:0008152,GO:0009058,GO:0009059,GO:0009328,GO:0009987,GO:0010467,GO:0016070,GO:0019538,GO:0019752,GO:0032991,GO:0034641,GO:0034645,GO:0034660,GO:0043038,GO:0043039,GO:0043043,GO:0043170,GO:0043436,GO:0043603,GO:0043604,GO:0044237,GO:…	-	ko:K06878	-	-	-	DUF4479,tRNA_bind
scaffold1_116	224308.BSU29805	0	1627	COG1674@1|root,COG1674@2|Bacteria,1TPJR@1239|Firmicutes,4HA1S@91061|Bacilli,1ZAYY@1386|Bacillus	D	Belongs to the FtsK SpoIIIE SftA family	sftA	-	-	ko:K03466	-	3.A.12	-	FtsK_SpoIIIE,Ftsk_gamma
scaffold1_117	224308.BSU29790	0	878	COG0773@1|root,COG0773@2|Bacteria,1TQ5H@1239|Firmicutes,4HAR4@91061|Bacilli,1ZB5U@1386|Bacillus	M	Belongs to the MurCDEF family	murC	-	6.3.2.8	ko:K01924	ko00471,ko00550,ko01100,map00471,map00550,map01100	-	-	Mur_ligase,Mur_ligase_C,Mur_ligase_M
scaffold1_118	224308.BSU29780	1.37e-62	195	COG4768@1|root,COG4768@2|Bacteria,1VAXN@1239|Firmicutes,4HM93@91061|Bacilli,1ZGYS@1386|Bacillus	S	protein containing a divergent version of the methyl-accepting chemotaxis-like domain	ytxG	-	-	-	-	-	-	DUF948
scaffold1_119	224308.BSU29770	6.35e-30	113	COG4980@1|root,COG4980@2|Bacteria,1VFY7@1239|Firmicutes,4HNWV@91061|Bacilli,1ZEKS@1386|Bacillus	S	COG4980 Gas vesicle protein	ytxH	-	-	-	-	-	-	YtxH
scaffold1_120	224308.BSU29760	7.47e-70	211	COG3118@1|root,COG3118@2|Bacteria,1VEPC@1239|Firmicutes,4HNXE@91061|Bacilli,1ZI6R@1386|Bacillus	O	Protein of unknown function (DUF2847)	ytxJ	-	-	-	-	-	-	DUF2847
scaffold1_121	224308.BSU29750	2.88e-248	682	COG1605@1|root,COG2876@1|root,COG1605@2|Bacteria,COG2876@2|Bacteria,1TP61@1239|Firmicutes,4HB03@91061|Bacilli,1ZB0X@1386|Bacillus	E	Catalyzes the formation of 3-deoxy-D-aribino-hept-2-ulosonate 7-phosphate from phosphoenolpyruvate and D-erythrose 4-phosphate and the formation of prephenate from chorismate	aroA	-	2.5.1.54,5.4.99.5	ko:K03856,ko:K13853	ko00400,ko01100,ko01110,ko01130,ko01230,map00400,map01100,map01110,map01130,map01230	-	-	CM_2,DAHP_synth_1
scaffold1_122	224308.BSU29740	2.41e-234	645	COG1609@1|root,COG1609@2|Bacteria,1TQ7K@1239|Firmicutes,4H9NG@91061|Bacilli,1ZCFZ@1386|Bacillus	K	catabolite control protein A	ccpA	GO:0000976,GO:0001067,GO:0001130,GO:0001216,GO:0001217,GO:0003674,GO:0003676,GO:0003677,GO:0003690,GO:0003700,GO:0005488,GO:0005575,GO:0006355,GO:0008150,GO:0009889,GO:0009890,GO:0009891,GO:0009892,GO:0009893,GO:0010468,GO:0010556,GO:0010557,GO:0010558,GO:0010604,GO:0010605,GO:0010628,GO:0010629,GO:0019219,GO:0019222,GO:0031323,GO:0031324,GO:0031325,GO:0031326,GO:0031327,GO:0031328,GO:0032991,GO:…	-	ko:K02529	-	-	-	LacI,Peripla_BP_3
scaffold1_123	224308.BSU29730	7.99e-186	517	COG1291@1|root,COG1291@2|Bacteria,1TRH1@1239|Firmicutes,4HAXG@91061|Bacilli,1ZB8I@1386|Bacillus	N	flagellar motor	motP	GO:0001539,GO:0005575,GO:0005623,GO:0005886,GO:0006928,GO:0008150,GO:0009987,GO:0016020,GO:0016021,GO:0031224,GO:0040011,GO:0044425,GO:0044464,GO:0048870,GO:0051179,GO:0051674,GO:0071944,GO:0071973,GO:0071978,GO:0097588	-	ko:K02556	ko02020,ko02030,ko02040,map02020,map02030,map02040	1.A.30.1	-	MotA_ExbB
scaffold1_124	224308.BSU29720	2.78e-142	404	COG1360@1|root,COG1360@2|Bacteria,1UXY4@1239|Firmicutes,4HCCI@91061|Bacilli,1ZB4F@1386|Bacillus	N	Flagellar motor protein	ytxE	-	-	ko:K02557	ko02030,ko02040,map02030,map02040	1.A.30.1	-	MotB_plug,OmpA
scaffold1_125	224308.BSU29710	6.51e-293	798	COG0123@1|root,COG0123@2|Bacteria,1TQF7@1239|Firmicutes,4HBTF@91061|Bacilli,1ZC2K@1386|Bacillus	BQ	histone deacetylase	acuC	-	-	ko:K04768	-	-	-	Hist_deacetyl
scaffold1_126	224308.BSU29700	1.24e-151	426	COG0517@1|root,COG0517@2|Bacteria,1V7SC@1239|Firmicutes,4HGJP@91061|Bacilli,1ZRPY@1386|Bacillus	S	Domain in cystathionine beta-synthase and other proteins.	acuB	GO:0003674,GO:0003824,GO:0003938,GO:0005575,GO:0005622,GO:0005623,GO:0005737,GO:0006139,GO:0006163,GO:0006164,GO:0006183,GO:0006725,GO:0006753,GO:0006793,GO:0006796,GO:0006807,GO:0008150,GO:0008152,GO:0009058,GO:0009116,GO:0009117,GO:0009119,GO:0009141,GO:0009142,GO:0009144,GO:0009145,GO:0009150,GO:0009152,GO:0009163,GO:0009165,GO:0009199,GO:0009201,GO:0009205,GO:0009206,GO:0009259,GO:0009260,GO:…	-	ko:K04767	-	-	-	ACT,CBS
scaffold1_127	224308.BSU29690	9.91e-156	436	COG0454@1|root,COG0454@2|Bacteria,1TSEY@1239|Firmicutes,4HA1V@91061|Bacilli,1ZANI@1386|Bacillus	K	Part of the acuABC operon, which is possibly involved in the breakdown of acetoin and butanediol. Acts as an acetyltransferase inactivating acetyl-CoA synthetase AcsA via acetylation at a Lys residue	acuA	GO:0001101,GO:0003674,GO:0003824,GO:0006066,GO:0006355,GO:0006950,GO:0007154,GO:0007584,GO:0008150,GO:0008152,GO:0009056,GO:0009267,GO:0009605,GO:0009847,GO:0009889,GO:0009890,GO:0009892,GO:0009987,GO:0009991,GO:0010033,GO:0010034,GO:0010468,GO:0010556,GO:0010558,GO:0010605,GO:0010629,GO:0016407,GO:0016491,GO:0016614,GO:0016616,GO:0016740,GO:0016746,GO:0016747,GO:0019152,GO:0019219,GO:0019222,GO:…	-	ko:K04766	-	-	-	Acetyltransf_1
scaffold1_128	224308.BSU29680	0	1157	COG0365@1|root,COG0365@2|Bacteria,1TQTI@1239|Firmicutes,4H9PN@91061|Bacilli,1ZBDX@1386|Bacillus	I	COG0365 Acyl-coenzyme A synthetases AMP-(fatty) acid ligases	acsA	-	6.2.1.1	ko:K01895	ko00010,ko00620,ko00640,ko00680,ko00720,ko01100,ko01110,ko01120,ko01130,ko01200,map00010,map00620,map00640,map00680,map00720,map01100,map01110,map01120,map01130,map01200	-	-	AMP-binding,AMP-binding_C
scaffold1_129	224308.BSU29670	1.25e-301	823	COG0162@1|root,COG0162@2|Bacteria,1TPGN@1239|Firmicutes,4H9YV@91061|Bacilli,1ZBY9@1386|Bacillus	J	Catalyzes the attachment of tyrosine to tRNA(Tyr) in a two-step reaction tyrosine is first activated by ATP to form Tyr- AMP and then transferred to the acceptor end of tRNA(Tyr)	tyrS	GO:0003674,GO:0003824,GO:0004812,GO:0004831,GO:0005575,GO:0005622,GO:0005623,GO:0005737,GO:0005829,GO:0006082,GO:0006139,GO:0006399,GO:0006520,GO:0006725,GO:0006807,GO:0008150,GO:0008152,GO:0009987,GO:0016070,GO:0016874,GO:0016875,GO:0019752,GO:0034641,GO:0034660,GO:0043038,GO:0043039,GO:0043170,GO:0043436,GO:0044237,GO:0044238,GO:0044281,GO:0044424,GO:0044444,GO:0044464,GO:0046483,GO:0071704,GO:…	6.1.1.1	ko:K01866	ko00970,map00970	-	-	S4,tRNA-synt_1b
scaffold1_131	224308.BSU29660	2.74e-139	394	COG0522@1|root,COG0522@2|Bacteria,1TR0J@1239|Firmicutes,4HAC9@91061|Bacilli,1ZCEB@1386|Bacillus	J	One of the primary rRNA binding proteins, it binds directly to 16S rRNA where it nucleates assembly of the body of the 30S subunit	rpsD	GO:0003674,GO:0003676,GO:0003723,GO:0003735,GO:0005198,GO:0005488,GO:0005575,GO:0005622,GO:0005623,GO:0005737,GO:0005840,GO:0006417,GO:0006450,GO:0008150,GO:0009889,GO:0009891,GO:0009893,GO:0010468,GO:0010556,GO:0010557,GO:0010604,GO:0010608,GO:0010628,GO:0015935,GO:0019222,GO:0019843,GO:0031323,GO:0031325,GO:0031326,GO:0031328,GO:0032268,GO:0032270,GO:0032991,GO:0034248,GO:0034250,GO:0043226,GO:…	-	ko:K02986	ko03010,map03010	-	-	Ribosomal_S4,S4
scaffold1_132	224308.BSU29650	0	1119	COG2199@1|root,COG2203@1|root,COG2199@2|Bacteria,COG2203@2|Bacteria,1TQ2X@1239|Firmicutes,4HA6T@91061|Bacilli,1ZCE7@1386|Bacillus	T	COG2199 FOG GGDEF domain	ytrP	-	-	-	-	-	-	GAF_2,GAF_3,GGDEF
scaffold1_133	224308.BSU29640	2.28e-113	325	COG1956@1|root,COG1956@2|Bacteria,1V6GQ@1239|Firmicutes,4HH7X@91061|Bacilli,1ZFMG@1386|Bacillus	T	GAF domain-containing protein	ytsP	-	1.8.4.14	ko:K08968	ko00270,map00270	-	-	GAF_2
scaffold1_134	224308.BSU29630	1.45e-142	402	COG1309@1|root,COG1309@2|Bacteria,1V6TA@1239|Firmicutes,4HISQ@91061|Bacilli,1ZGRH@1386|Bacillus	K	Transcriptional regulator	yttP	GO:0000976,GO:0001067,GO:0003674,GO:0003676,GO:0003677,GO:0003690,GO:0003700,GO:0005488,GO:0005575,GO:0005622,GO:0005623,GO:0005737,GO:0005829,GO:0006355,GO:0008150,GO:0009889,GO:0010468,GO:0010556,GO:0019219,GO:0019222,GO:0031323,GO:0031326,GO:0043565,GO:0044212,GO:0044424,GO:0044444,GO:0044464,GO:0050789,GO:0050794,GO:0051171,GO:0051252,GO:0060255,GO:0065007,GO:0080090,GO:0097159,GO:0140110,GO:…	-	-	-	-	-	TetR_N
scaffold1_135	224308.BSU29620	2.62e-198	548	COG1387@1|root,COG1387@2|Bacteria,1TQQX@1239|Firmicutes,4H9P1@91061|Bacilli,1ZCA3@1386|Bacillus	E	COG1387 Histidinol phosphatase and related hydrolases of the PHP family	hisK	GO:0000105,GO:0003674,GO:0003824,GO:0004401,GO:0005575,GO:0005622,GO:0005623,GO:0005737,GO:0006082,GO:0006520,GO:0006547,GO:0006725,GO:0006793,GO:0006796,GO:0006807,GO:0008150,GO:0008152,GO:0008652,GO:0009058,GO:0009987,GO:0016053,GO:0016311,GO:0016787,GO:0016788,GO:0016791,GO:0018130,GO:0019438,GO:0019752,GO:0034641,GO:0042578,GO:0043436,GO:0044237,GO:0044238,GO:0044249,GO:0044281,GO:0044283,GO:…	3.1.3.15	ko:K04486	ko00340,ko01100,ko01110,ko01230,map00340,map01100,map01110,map01230	-	-	PHP,PHP_C
scaffold1_136	224308.BSU29610	0	973	COG4477@1|root,COG4477@2|Bacteria,1TQR7@1239|Firmicutes,4HA15@91061|Bacilli,1ZAWX@1386|Bacillus	D	modulates the frequency and position of FtsZ ring formation. Inhibits FtsZ ring formation at polar sites. Interacts either with FtsZ or with one of its binding partners to promote depolymerization	ezrA	GO:0000278,GO:0000281,GO:0000910,GO:0000917,GO:0000918,GO:0000921,GO:0005575,GO:0005623,GO:0005886,GO:0006996,GO:0007010,GO:0007049,GO:0008150,GO:0009987,GO:0016020,GO:0016043,GO:0022402,GO:0022607,GO:0031106,GO:0032185,GO:0032506,GO:0034622,GO:0043933,GO:0044085,GO:0044464,GO:0048518,GO:0048522,GO:0050789,GO:0050794,GO:0051301,GO:0051302,GO:0051781,GO:0061640,GO:0065003,GO:0065007,GO:0070925,GO:…	-	ko:K06286	-	-	-	EzrA
scaffold1_137	224308.BSU29600	1.73e-306	837	COG1114@1|root,COG1114@2|Bacteria,1TQIS@1239|Firmicutes,4HAKA@91061|Bacilli,1ZAST@1386|Bacillus	E	Component of the transport system for branched-chain amino acids	braB	GO:0003333,GO:0003674,GO:0005215,GO:0005304,GO:0005342,GO:0005575,GO:0005623,GO:0005886,GO:0006810,GO:0006811,GO:0006812,GO:0006820,GO:0006855,GO:0006865,GO:0008150,GO:0008324,GO:0008509,GO:0008514,GO:0015075,GO:0015171,GO:0015175,GO:0015179,GO:0015188,GO:0015190,GO:0015238,GO:0015318,GO:0015658,GO:0015711,GO:0015803,GO:0015804,GO:0015807,GO:0015818,GO:0015820,GO:0015829,GO:0015849,GO:0015893,GO:…	-	ko:K03311	-	2.A.26	-	Branch_AA_trans
scaffold1_138	224308.BSU29590	1.17e-267	733	COG1104@1|root,COG1104@2|Bacteria,1TP21@1239|Firmicutes,4HAEE@91061|Bacilli,1ZBHY@1386|Bacillus	E	Cysteine desulfurase	iscS2	-	2.8.1.7	ko:K04487	ko00730,ko01100,ko04122,map00730,map01100,map04122	-	-	Aminotran_5
scaffold1_139	224308.BSU29580	1.72e-286	783	COG0301@1|root,COG0301@2|Bacteria,1TPNW@1239|Firmicutes,4HAV9@91061|Bacilli,1ZBZY@1386|Bacillus	H	Catalyzes the ATP-dependent transfer of a sulfur to tRNA to produce 4-thiouridine in position 8 of tRNAs, which functions as a near-UV photosensor. Also catalyzes the transfer of sulfur to the sulfur carrier protein ThiS, forming ThiS-thiocarboxylate. This is a step in the synthesis of thiazole, in the thiamine biosynthesis pathway. The sulfur is donated as persulfide by IscS	thiI	-	2.8.1.4	ko:K03151	ko00730,ko01100,ko04122,map00730,map01100,map04122	-	-	THUMP,ThiI
scaffold1_140	224308.BSU29570	1.5e-40	134	2BX75@1|root,32YCI@2|Bacteria,1VEDY@1239|Firmicutes,4HNHZ@91061|Bacilli,1ZIWS@1386|Bacillus	S	spore protein	-	-	-	ko:K06418,ko:K06419,ko:K06420	-	-	-	SASP
scaffold1_141	224308.BSU29560	0	1050	COG0365@1|root,COG0365@2|Bacteria,1TQTI@1239|Firmicutes,4H9PN@91061|Bacilli,1ZCDC@1386|Bacillus	I	COG0365 Acyl-coenzyme A synthetases AMP-(fatty) acid ligases	ytcI	GO:0003674,GO:0003824,GO:0003996,GO:0004321,GO:0006082,GO:0006139,GO:0006163,GO:0006629,GO:0006631,GO:0006633,GO:0006637,GO:0006725,GO:0006732,GO:0006753,GO:0006790,GO:0006793,GO:0006796,GO:0006807,GO:0008150,GO:0008152,GO:0008610,GO:0009058,GO:0009117,GO:0009150,GO:0009259,GO:0009987,GO:0015645,GO:0016053,GO:0016405,GO:0016408,GO:0016740,GO:0016746,GO:0016747,GO:0016874,GO:0016877,GO:0016878,GO:…	6.2.1.1	ko:K01895	ko00010,ko00620,ko00640,ko00680,ko00720,ko01100,ko01110,ko01120,ko01130,ko01200,map00010,map00620,map00640,map00680,map00720,map01100,map01110,map01120,map01130,map01200	-	-	AMP-binding,AMP-binding_C
scaffold1_142	224308.BSU29550	0	1080	COG1574@1|root,COG1574@2|Bacteria,1TQ6G@1239|Firmicutes,4H9T6@91061|Bacilli,1ZBDY@1386|Bacillus	S	amidohydrolase	ytcJ	-	-	-	-	-	-	Amidohydro_3
scaffold1_143	224308.BSU29540	8.38e-190	527	COG0061@1|root,COG0061@2|Bacteria,1TRXB@1239|Firmicutes,4HCEW@91061|Bacilli,1ZB1S@1386|Bacillus	G	Involved in the regulation of the intracellular balance of NAD and NADP, and is a key enzyme in the biosynthesis of NADP. Catalyzes specifically the phosphorylation on 2'-hydroxyl of the adenosine moiety of NAD to yield NADP	nadK2	-	2.7.1.23	ko:K00858	ko00760,ko01100,map00760,map01100	-	-	NAD_kinase
scaffold1_144	224308.BSU29530	6.85e-230	634	COG0616@1|root,COG0616@2|Bacteria,1TRQW@1239|Firmicutes,4HB4R@91061|Bacilli,1ZBTV@1386|Bacillus	OU	signal peptide peptidase SppA	sppA	-	-	ko:K04773	-	-	-	Peptidase_S49
scaffold1_145	224308.BSU29520	8.57e-114	326	COG1714@1|root,COG1714@2|Bacteria,1VATS@1239|Firmicutes,4HKJ3@91061|Bacilli,1ZFC7@1386|Bacillus	S	RDD family	yteJ	-	-	-	-	-	-	RDD
scaffold1_146	224308.BSU29510	8.58e-149	420	2E5MF@1|root,330CC@2|Bacteria,1VEG0@1239|Firmicutes,4HMVE@91061|Bacilli,1ZBQY@1386|Bacillus	S	Protein of unknown function (DUF2953)	ytfI	-	-	-	-	-	-	DUF2953
scaffold1_147	224308.BSU29500	1.84e-95	279	COG3874@1|root,COG3874@2|Bacteria,1V6H7@1239|Firmicutes,4HIG7@91061|Bacilli,1ZG9C@1386|Bacillus	S	Sporulation protein YtfJ	ytfJ	-	-	-	-	-	-	Spore_YtfJ
scaffold1_148	224308.BSU29490	3.9e-116	332	COG2077@1|root,COG2077@2|Bacteria,1V474@1239|Firmicutes,4HFMW@91061|Bacilli,1ZARA@1386|Bacillus	O	Thiol-specific peroxidase that catalyzes the reduction of hydrogen peroxide and organic hydroperoxides to water and alcohols, respectively. Plays a role in cell protection against oxidative stress by detoxifying peroxides	tpx	-	1.11.1.15	ko:K11065	-	-	-	AhpC-TSA,Redoxin
scaffold1_149	224308.BSU29480	5.14e-222	613	COG0827@1|root,COG0827@2|Bacteria,1TRIQ@1239|Firmicutes,4H9SE@91061|Bacilli,1ZBZ7@1386|Bacillus	L	DNA methylase	ytxK	-	2.1.1.72	ko:K00571	-	-	-	N6_Mtase
scaffold1_150	224308.BSU29470	4.01e-280	768	COG0282@1|root,COG0282@2|Bacteria,1TQ22@1239|Firmicutes,4HA7K@91061|Bacilli,1ZDDX@1386|Bacillus	F	Catalyzes the formation of acetyl phosphate from acetate and ATP. Can also catalyze the reverse reaction	ackA	-	2.7.2.1	ko:K00925	ko00430,ko00620,ko00640,ko00680,ko00720,ko01100,ko01120,ko01200,map00430,map00620,map00640,map00680,map00720,map01100,map01120,map01200	-	-	Acetate_kinase
scaffold1_151	224308.BSU29460	4.71e-114	327	COG0521@1|root,COG0521@2|Bacteria,1V3XM@1239|Firmicutes,4HH5V@91061|Bacilli,1ZFK1@1386|Bacillus	H	May be involved in the biosynthesis of molybdopterin	moaB	-	2.7.7.75	ko:K03638	ko00790,ko01100,map00790,map01100	-	-	MoCF_biosynth
scaffold1_152	224308.BSU29450	2.13e-297	810	COG0137@1|root,COG0137@2|Bacteria,1TP3X@1239|Firmicutes,4HA1E@91061|Bacilli,1ZC1P@1386|Bacillus	E	Belongs to the argininosuccinate synthase family. Type 1 subfamily	argG	GO:0000050,GO:0000053,GO:0003674,GO:0003824,GO:0004055,GO:0005575,GO:0005622,GO:0005623,GO:0005737,GO:0006082,GO:0006520,GO:0006525,GO:0006526,GO:0006575,GO:0006807,GO:0008150,GO:0008152,GO:0008652,GO:0009058,GO:0009064,GO:0009084,GO:0009987,GO:0016053,GO:0016874,GO:0016879,GO:0019627,GO:0019752,GO:0034641,GO:0043436,GO:0043603,GO:0043604,GO:0044237,GO:0044238,GO:0044249,GO:0044271,GO:0044281,GO:…	6.3.4.5	ko:K01940	ko00220,ko00250,ko01100,ko01110,ko01130,ko01230,ko05418,map00220,map00250,map01100,map01110,map01130,map01230,map05418	-	-	Arginosuc_synth
scaffold1_153	224308.BSU29440	0	920	COG0165@1|root,COG0165@2|Bacteria,1TNZ6@1239|Firmicutes,4HB24@91061|Bacilli,1ZD3C@1386|Bacillus	E	argininosuccinate lyase	argH	GO:0003674,GO:0003824,GO:0004056,GO:0005575,GO:0005622,GO:0005623,GO:0005737,GO:0006082,GO:0006520,GO:0006525,GO:0006526,GO:0006591,GO:0006807,GO:0008150,GO:0008152,GO:0008652,GO:0009058,GO:0009064,GO:0009084,GO:0009987,GO:0016053,GO:0016829,GO:0016840,GO:0016842,GO:0019752,GO:0042450,GO:0043436,GO:0044237,GO:0044238,GO:0044249,GO:0044281,GO:0044283,GO:0044424,GO:0044464,GO:0046394,GO:0071704,GO:…	4.3.2.1	ko:K01755	ko00220,ko00250,ko01100,ko01110,ko01130,ko01230,map00220,map00250,map01100,map01110,map01130,map01230	-	-	ASL_C2,Lyase_1
scaffold1_155	224308.BSU29420	1.9e-180	502	COG1028@1|root,COG1028@2|Bacteria,1TSQV@1239|Firmicutes,4HB3U@91061|Bacilli,1ZC75@1386|Bacillus	IQ	COG1028 Dehydrogenases with different specificities (related to short-chain alcohol dehydrogenases)	ytkK	-	1.1.1.100	ko:K00059	ko00061,ko00333,ko00780,ko01040,ko01100,ko01130,ko01212,map00061,map00333,map00780,map01040,map01100,map01130,map01212	-	-	adh_short_C2
scaffold1_156	224308.BSU29410	3.85e-166	464	COG2220@1|root,COG2220@2|Bacteria,1TQR1@1239|Firmicutes,4HBM0@91061|Bacilli,1ZBI0@1386|Bacillus	S	Belongs to the UPF0173 family	ytkL	-	-	-	-	-	-	Lactamase_B_2,Lactamase_B_3
scaffold1_157	224308.BSU29400	1.67e-221	610	COG0583@1|root,COG0583@2|Bacteria,1TS2I@1239|Firmicutes,4HEA9@91061|Bacilli,1ZQ2F@1386|Bacillus	K	LysR substrate binding domain	ytlI	GO:0000976,GO:0000984,GO:0000986,GO:0000987,GO:0001017,GO:0001067,GO:0003674,GO:0003676,GO:0003677,GO:0003690,GO:0005488,GO:0005575,GO:0005622,GO:0005623,GO:0005737,GO:0005829,GO:0043565,GO:0044212,GO:0044424,GO:0044444,GO:0044464,GO:0097159,GO:1901363,GO:1990837	-	ko:K21960	-	-	-	HTH_1,LysR_substrate
scaffold1_158	224308.BSU29390	1.69e-129	367	COG0454@1|root,COG0454@2|Bacteria,1V528@1239|Firmicutes,4HH0W@91061|Bacilli,1ZHM1@1386|Bacillus	K	Acetyltransferase (GNAT) domain	ytmI	-	-	ko:K00680	-	-	-	Acetyltransf_1,Acetyltransf_7
scaffold1_159	224308.BSU29380	5.27e-194	538	COG0834@1|root,COG0834@2|Bacteria,1TR13@1239|Firmicutes,4HBRP@91061|Bacilli,1ZQ10@1386|Bacillus	ET	Bacterial periplasmic substrate-binding proteins	-	-	-	ko:K16956,ko:K16957,ko:K16961	ko02010,map02010	3.A.1.3,3.A.1.3.13	-	SBP_bac_3
scaffold1_160	224308.BSU29370	1.57e-191	531	COG0834@1|root,COG0834@2|Bacteria,1UKNE@1239|Firmicutes,4HD8M@91061|Bacilli,1ZQ0Z@1386|Bacillus	M	Bacterial periplasmic substrate-binding proteins	tcyK	-	-	ko:K16957	ko02010,map02010	3.A.1.3.13	-	SBP_bac_3
scaffold1_161	224308.BSU29360	2.87e-158	445	COG0765@1|root,COG0765@2|Bacteria,1TY31@1239|Firmicutes,4HBN2@91061|Bacilli,1ZCP3@1386|Bacillus	P	Binding-protein-dependent transport system inner membrane component	ytmL	GO:0003333,GO:0003674,GO:0005215,GO:0005342,GO:0005575,GO:0005623,GO:0005886,GO:0006810,GO:0006811,GO:0006820,GO:0006865,GO:0008150,GO:0008509,GO:0008514,GO:0015075,GO:0015171,GO:0015318,GO:0015711,GO:0015849,GO:0016020,GO:0022857,GO:0034220,GO:0044464,GO:0046942,GO:0046943,GO:0051179,GO:0051234,GO:0055085,GO:0071702,GO:0071705,GO:0071944,GO:0098656,GO:1903825,GO:1905039	-	ko:K16958,ko:K16959	ko02010,map02010	3.A.1.3.13	-	BPD_transp_1
scaffold1_162	224308.BSU29350	8.24e-156	438	COG0765@1|root,COG0765@2|Bacteria,1V1PT@1239|Firmicutes,4HUB0@91061|Bacilli,1ZQ0Y@1386|Bacillus	U	Binding-protein-dependent transport system inner membrane component	-	GO:0003333,GO:0003674,GO:0005215,GO:0005342,GO:0005575,GO:0005623,GO:0005886,GO:0006810,GO:0006811,GO:0006820,GO:0006865,GO:0008150,GO:0008509,GO:0008514,GO:0015075,GO:0015171,GO:0015318,GO:0015711,GO:0015849,GO:0016020,GO:0022857,GO:0034220,GO:0044464,GO:0046942,GO:0046943,GO:0051179,GO:0051234,GO:0055085,GO:0071702,GO:0071705,GO:0071944,GO:0098656,GO:1903825,GO:1905039	-	ko:K16959	ko02010,map02010	3.A.1.3.13	-	BPD_transp_1
scaffold1_163	224308.BSU29340	7.71e-182	506	COG1126@1|root,COG1126@2|Bacteria,1TNYD@1239|Firmicutes,4H9WY@91061|Bacilli,1ZB2E@1386|Bacillus	E	COG1126 ABC-type polar amino acid transport system, ATPase component	tcyN	-	-	ko:K16960	ko02010,map02010	3.A.1.3.13	-	ABC_tran
scaffold1_164	224308.BSU29330	1.77e-236	650	COG2141@1|root,COG2141@2|Bacteria,1TPRS@1239|Firmicutes,4H9R2@91061|Bacilli,1ZB1E@1386|Bacillus	C	COG2141 Coenzyme F420-dependent N5,N10-methylene tetrahydromethanopterin reductase and related flavin-dependent oxidoreductases	ytmO	GO:0005575,GO:0005622,GO:0005623,GO:0005737,GO:0005829,GO:0044424,GO:0044444,GO:0044464	-	-	-	-	-	Bac_luciferase
scaffold1_165	224308.BSU29320	1.06e-62	191	COG0695@1|root,COG0695@2|Bacteria,1VFJ0@1239|Firmicutes,4HKXP@91061|Bacilli,1ZHVX@1386|Bacillus	O	COG0695 Glutaredoxin and related proteins	ytnI	-	-	-	-	-	-	Glutaredoxin
scaffold1_166	224308.BSU29310	0	888	COG2141@1|root,COG2141@2|Bacteria,1TQZ0@1239|Firmicutes,4HAF9@91061|Bacilli,1ZBUG@1386|Bacillus	C	COG2141 Coenzyme F420-dependent N5,N10-methylene tetrahydromethanopterin reductase and related flavin-dependent oxidoreductases	ytnJ	-	-	-	-	-	-	Bac_luciferase
scaffold1_167	224308.BSU29300	4.66e-164	459	COG0196@1|root,COG0196@2|Bacteria,1VXBN@1239|Firmicutes,4HXKJ@91061|Bacilli,1ZHUP@1386|Bacillus	H	Riboflavin kinase	-	-	2.7.1.26,2.7.7.2	ko:K11753	ko00740,ko01100,ko01110,map00740,map01100,map01110	-	-	Flavokinase
scaffold1_168	224308.BSU29290	6.99e-305	830	COG1473@1|root,COG1473@2|Bacteria,1TPD7@1239|Firmicutes,4H9WQ@91061|Bacilli,1ZB09@1386|Bacillus	E	hydrolase activity	hipO2	-	-	ko:K01436,ko:K21613	-	-	-	M20_dimer,Peptidase_M20
scaffold1_169	224308.BSU29280	1.11e-206	572	COG0730@1|root,COG0730@2|Bacteria,1UV0H@1239|Firmicutes,4HDSG@91061|Bacilli,1ZBC2@1386|Bacillus	S	membrane transporter protein	ytnM	-	-	ko:K07090	-	-	-	TauE
scaffold1_171	224308.BSU29270	7.64e-307	837	COG4109@1|root,COG4109@2|Bacteria,1TPU6@1239|Firmicutes,4HB62@91061|Bacilli,1ZB1Q@1386|Bacillus	K	transcriptional regulator containing CBS domains	ytoI	-	-	-	-	-	-	4HBT,CBS,DRTGG,GntR,HTH_24
scaffold1_172	224308.BSU29260	2.15e-63	194	2E1U1@1|root,32X3Q@2|Bacteria,1VD0Y@1239|Firmicutes,4HNCK@91061|Bacilli,1ZHYC@1386|Bacillus	S	YtpI-like protein	ytpI	-	-	-	-	-	-	YtpI
scaffold1_173	224308.BSU29250	1.24e-230	634	COG0618@1|root,COG0618@2|Bacteria,1TPXX@1239|Firmicutes,4H9ZW@91061|Bacilli,1ZB08@1386|Bacillus	S	COG0618 Exopolyphosphatase-related proteins	nrnA	-	3.1.13.3,3.1.3.7	ko:K06881	ko00920,ko01100,ko01120,map00920,map01100,map01120	-	-	DHH,DHHA1
scaffold1_174	224308.BSU29249	1.64e-39	130	2EK73@1|root,33DXG@2|Bacteria,1VJ98@1239|Firmicutes,4HNYT@91061|Bacilli,1ZIJ7@1386|Bacillus	-	-	-	-	-	-	-	-	-	-
scaffold1_175	224308.BSU29240	4.21e-111	320	2AV7G@1|root,31KY3@2|Bacteria,1V73K@1239|Firmicutes,4HJ3F@91061|Bacilli,1ZHIX@1386|Bacillus	-	-	ytrI	-	-	-	-	-	-	-
scaffold1_176	224308.BSU29239	1.21e-75	226	2CBNY@1|root,330BE@2|Bacteria,1VGPH@1239|Firmicutes,4HNX7@91061|Bacilli,1ZH6P@1386|Bacillus	S	Sporulation protein YtrH	ytrH	-	-	-	-	-	-	Spore_YtrH
scaffold1_177	224308.BSU29230	0	2164	COG0587@1|root,COG0587@2|Bacteria,1TPYG@1239|Firmicutes,4H9T3@91061|Bacilli,1ZCIC@1386|Bacillus	L	DNA polymerase	dnaE	-	2.7.7.7	ko:K02337	ko00230,ko00240,ko01100,ko03030,ko03430,ko03440,map00230,map00240,map01100,map03030,map03430,map03440	-	-	DNA_pol3_alpha,HHH_6,PHP,tRNA_anti-codon
scaffold1_178	224308.BSU29220	2.01e-285	781	COG0281@1|root,COG0281@2|Bacteria,1TPJ3@1239|Firmicutes,4H9WR@91061|Bacilli,1ZBAH@1386|Bacillus	C	Malate dehydrogenase	ytsJ	-	1.1.1.38	ko:K00027	ko00620,ko01200,ko02020,map00620,map01200,map02020	-	-	Malic_M,malic
scaffold1_179	224308.BSU29210	1.4e-204	566	COG0777@1|root,COG0777@2|Bacteria,1TP4U@1239|Firmicutes,4HAI7@91061|Bacilli,1ZB3M@1386|Bacillus	I	Component of the acetyl coenzyme A carboxylase (ACC) complex. Biotin carboxylase (BC) catalyzes the carboxylation of biotin on its carrier protein (BCCP) and then the CO(2) group is transferred by the transcarboxylase to acetyl-CoA to form malonyl- CoA	accD	-	2.1.3.15,6.4.1.2	ko:K01963	ko00061,ko00620,ko00640,ko00720,ko01100,ko01110,ko01120,ko01130,ko01200,ko01212,map00061,map00620,map00640,map00720,map01100,map01110,map01120,map01130,map01200,map01212	-	-	Carboxyl_trans
scaffold1_180	224308.BSU29200	4.55e-225	620	COG0825@1|root,COG0825@2|Bacteria,1UHNS@1239|Firmicutes,4HA4C@91061|Bacilli,1ZC5V@1386|Bacillus	I	Component of the acetyl coenzyme A carboxylase (ACC) complex. First, biotin carboxylase catalyzes the carboxylation of biotin on its carrier protein (BCCP) and then the CO(2) group is transferred by the carboxyltransferase to acetyl-CoA to form malonyl-CoA	accA	-	2.1.3.15,6.4.1.2	ko:K01962	ko00061,ko00620,ko00640,ko00720,ko01100,ko01110,ko01120,ko01130,ko01200,ko01212,map00061,map00620,map00640,map00720,map01100,map01110,map01120,map01130,map01200,map01212	-	-	ACCA
scaffold1_181	224308.BSU29190	5.43e-228	628	COG0205@1|root,COG0205@2|Bacteria,1TPF4@1239|Firmicutes,4HAPN@91061|Bacilli,1ZB3D@1386|Bacillus	F	Catalyzes the phosphorylation of D-fructose 6-phosphate to fructose 1,6-bisphosphate by ATP, the first committing step of glycolysis	pfkA	GO:0003674,GO:0003824,GO:0003872,GO:0005975,GO:0006082,GO:0006090,GO:0006091,GO:0006096,GO:0006116,GO:0006139,GO:0006163,GO:0006164,GO:0006165,GO:0006725,GO:0006732,GO:0006733,GO:0006734,GO:0006753,GO:0006754,GO:0006757,GO:0006793,GO:0006796,GO:0006807,GO:0008150,GO:0008152,GO:0008443,GO:0009056,GO:0009058,GO:0009108,GO:0009117,GO:0009123,GO:0009124,GO:0009126,GO:0009127,GO:0009132,GO:0009135,GO:…	2.7.1.11	ko:K00850	ko00010,ko00030,ko00051,ko00052,ko00680,ko01100,ko01110,ko01120,ko01130,ko01200,ko01230,ko03018,ko04152,ko05230,map00010,map00030,map00051,map00052,map00680,map01100,map01110,map01120,map01130,map01200,map01230,map03018,map04152,map05230	-	-	PFK
scaffold1_182	224308.BSU29180	0	1105	COG0469@1|root,COG0469@2|Bacteria,1TPGG@1239|Firmicutes,4H9VY@91061|Bacilli,1ZCDT@1386|Bacillus	G	Belongs to the pyruvate kinase family	pyk	GO:0001871,GO:0003674,GO:0003824,GO:0004743,GO:0005488,GO:0005575,GO:0005622,GO:0005623,GO:0005737,GO:0005829,GO:0005975,GO:0006082,GO:0006090,GO:0006091,GO:0006096,GO:0006116,GO:0006139,GO:0006163,GO:0006164,GO:0006165,GO:0006725,GO:0006732,GO:0006733,GO:0006734,GO:0006753,GO:0006754,GO:0006757,GO:0006793,GO:0006796,GO:0006807,GO:0008150,GO:0008152,GO:0009056,GO:0009058,GO:0009108,GO:0009117,GO:…	2.7.1.40	ko:K00873	ko00010,ko00230,ko00620,ko01100,ko01110,ko01120,ko01130,ko01200,ko01230,ko04922,ko04930,ko05165,ko05203,ko05230,map00010,map00230,map00620,map01100,map01110,map01120,map01130,map01200,map01230,map04922,map04930,map05165,map05203,map05230	-	-	PEP-utilizers,PK,PK_C
scaffold1_183	224308.BSU29170	3.29e-82	243	COG3030@1|root,COG3030@2|Bacteria,1VF5Y@1239|Firmicutes,4HNQ9@91061|Bacilli,1ZQRP@1386|Bacillus	S	COG3030 Protein affecting phage T7 exclusion by the F plasmid	fxsA	-	-	ko:K07113	-	-	-	FxsA
scaffold1_184	224308.BSU29160	4.52e-244	673	COG0628@1|root,COG0628@2|Bacteria,1TS4S@1239|Firmicutes,4HC6G@91061|Bacilli,1ZBXK@1386|Bacillus	S	sporulation integral membrane protein YtvI	ytvI	GO:0003674,GO:0005215,GO:0005575,GO:0005623,GO:0005886,GO:0005887,GO:0006810,GO:0008150,GO:0016020,GO:0016021,GO:0031224,GO:0031226,GO:0044425,GO:0044459,GO:0044464,GO:0051179,GO:0051234,GO:0055085,GO:0071944	-	-	-	-	-	AI-2E_transport
scaffold1_185	224308.BSU29150	4.46e-93	273	COG2707@1|root,COG2707@2|Bacteria,1V7JN@1239|Firmicutes,4HINS@91061|Bacilli,1ZQTM@1386|Bacillus	S	membrane	ytwI	-	-	-	-	-	-	DUF441
scaffold1_186	224308.BSU29140	4.55e-265	726	COG0372@1|root,COG0372@2|Bacteria,1TPPS@1239|Firmicutes,4H9YE@91061|Bacilli,1ZBAY@1386|Bacillus	C	Belongs to the citrate synthase family	citZ	-	2.3.3.1	ko:K01647	ko00020,ko00630,ko01100,ko01110,ko01120,ko01130,ko01200,ko01210,ko01230,map00020,map00630,map01100,map01110,map01120,map01130,map01200,map01210,map01230	-	-	Citrate_synt
scaffold1_187	224308.BSU29130	2.18e-307	837	COG0538@1|root,COG0538@2|Bacteria,1UHPE@1239|Firmicutes,4H9US@91061|Bacilli,1ZBWV@1386|Bacillus	C	isocitrate	icd	-	1.1.1.42	ko:K00031	ko00020,ko00480,ko00720,ko01100,ko01110,ko01120,ko01130,ko01200,ko01210,ko01230,ko04146,map00020,map00480,map00720,map01100,map01110,map01120,map01130,map01200,map01210,map01230,map04146	-	-	Iso_dh
scaffold1_188	224308.BSU29120	3.62e-218	602	COG0039@1|root,COG0039@2|Bacteria,1TPSY@1239|Firmicutes,4HB0Z@91061|Bacilli,1ZC27@1386|Bacillus	C	Catalyzes the reversible oxidation of malate to oxaloacetate	mdh	GO:0003674,GO:0003824,GO:0004470,GO:0006082,GO:0006091,GO:0006099,GO:0006101,GO:0008150,GO:0008152,GO:0009060,GO:0009987,GO:0015980,GO:0016491,GO:0016614,GO:0016615,GO:0016999,GO:0017144,GO:0019752,GO:0043436,GO:0044237,GO:0044238,GO:0044281,GO:0045333,GO:0055114,GO:0071704,GO:0072350	1.1.1.27,1.1.1.37	ko:K00016,ko:K00024	ko00010,ko00020,ko00270,ko00620,ko00630,ko00640,ko00680,ko00710,ko00720,ko01100,ko01110,ko01120,ko01130,ko01200,ko04922,map00010,map00020,map00270,map00620,map00630,map00640,map00680,map00710,map00720,map01100,map01110,map01120,map01130,map01200,map04922	-	-	Ldh_1_C,Ldh_1_N
scaffold1_189	224308.BSU29110	9.37e-169	471	COG0745@1|root,COG0745@2|Bacteria,1TPWS@1239|Firmicutes,4H9KP@91061|Bacilli,1ZBGS@1386|Bacillus	T	COG0745 Response regulators consisting of a CheY-like receiver domain and a winged-helix DNA-binding domain	phoP	-	-	ko:K07658	ko02020,map02020	-	-	Response_reg,Trans_reg_C
scaffold1_190	224308.BSU29100	0	1107	COG5002@1|root,COG5002@2|Bacteria,1TQ1H@1239|Firmicutes,4HB1B@91061|Bacilli,1ZC0T@1386|Bacillus	T	Signal transduction histidine kinase	phoR	-	2.7.13.3	ko:K07636	ko02020,map02020	-	-	HAMP,HATPase_c,HisKA,PAS,PAS_4,PAS_9,sCache_like
scaffold1_191	224308.BSU29090	0	1685	COG0258@1|root,COG0749@1|root,COG0258@2|Bacteria,COG0749@2|Bacteria,1TPKJ@1239|Firmicutes,4H9S7@91061|Bacilli,1ZB6Y@1386|Bacillus	L	In addition to polymerase activity, this DNA polymerase exhibits 5'-3' exonuclease activity	polA	GO:0003674,GO:0003824,GO:0003887,GO:0004518,GO:0004527,GO:0005575,GO:0005622,GO:0005623,GO:0005737,GO:0006139,GO:0006259,GO:0006260,GO:0006261,GO:0006281,GO:0006725,GO:0006807,GO:0006950,GO:0006974,GO:0008150,GO:0008152,GO:0008409,GO:0009058,GO:0009059,GO:0009987,GO:0016740,GO:0016772,GO:0016779,GO:0016787,GO:0016788,GO:0018130,GO:0019438,GO:0033554,GO:0034061,GO:0034641,GO:0034645,GO:0034654,GO:…	2.7.7.7	ko:K02335	ko00230,ko00240,ko01100,ko03030,ko03410,ko03420,ko03440,map00230,map00240,map01100,map03030,map03410,map03420,map03440	-	-	5_3_exonuc,5_3_exonuc_N,DNA_pol_A
scaffold1_192	224308.BSU29080	1.85e-202	560	COG0266@1|root,COG0266@2|Bacteria,1TPM9@1239|Firmicutes,4H9Q7@91061|Bacilli,1ZCC9@1386|Bacillus	L	Involved in base excision repair of DNA damaged by oxidation or by mutagenic agents. Acts as DNA glycosylase that recognizes and removes damaged bases. Has a preference for oxidized purines, such as 7,8-dihydro-8-oxoguanine (8-oxoG). Has AP (apurinic apyrimidinic) lyase activity and introduces nicks in the DNA strand. Cleaves the DNA backbone by beta-delta elimination to generate a single-strand …	fpg	-	3.2.2.23,4.2.99.18	ko:K10563	ko03410,map03410	-	-	Fapy_DNA_glyco,H2TH,zf-FPG_IleRS
scaffold1_193	224308.BSU29070	2.05e-139	395	COG1971@1|root,COG1971@2|Bacteria,1V4BC@1239|Firmicutes,4HH29@91061|Bacilli,1ZCPR@1386|Bacillus	P	Probably functions as a manganese efflux pump	ytaF	-	-	-	-	-	-	Mntp
scaffold1_194	224308.BSU29060	1.15e-125	359	COG0237@1|root,COG0237@2|Bacteria,1V6FS@1239|Firmicutes,4HII3@91061|Bacilli,1ZFSI@1386|Bacillus	F	Catalyzes the phosphorylation of the 3'-hydroxyl group of dephosphocoenzyme A to form coenzyme A	coaE	GO:0003674,GO:0003824,GO:0004140,GO:0006139,GO:0006163,GO:0006164,GO:0006725,GO:0006732,GO:0006753,GO:0006793,GO:0006796,GO:0006807,GO:0008150,GO:0008152,GO:0009058,GO:0009108,GO:0009117,GO:0009150,GO:0009152,GO:0009165,GO:0009259,GO:0009260,GO:0009987,GO:0015936,GO:0015937,GO:0016301,GO:0016310,GO:0016740,GO:0016772,GO:0016773,GO:0018130,GO:0019438,GO:0019637,GO:0019693,GO:0033865,GO:0033866,GO:…	2.7.1.24	ko:K00859	ko00770,ko01100,map00770,map01100	-	-	CoaE
scaffold1_195	224308.BSU29050	7.54e-204	563	COG0656@1|root,COG0656@2|Bacteria,1TPM1@1239|Firmicutes,4HARE@91061|Bacilli,1ZC55@1386|Bacillus	S	reductase	ytbE	-	-	-	-	-	-	Aldo_ket_red
scaffold1_196	224308.BSU29040	5.69e-262	720	COG0477@1|root,COG2814@2|Bacteria,1TQXU@1239|Firmicutes,4HAYB@91061|Bacilli,1ZQ77@1386|Bacillus	EGP	#NAME?	ytbD	GO:0005575,GO:0005623,GO:0005886,GO:0016020,GO:0044464,GO:0071944	-	ko:K19577	-	2.A.1.2.65	-	MFS_1,Sugar_tr
scaffold1_197	224308.BSU29030	1.64e-86	254	COG1733@1|root,COG1733@2|Bacteria,1V43K@1239|Firmicutes,4HH01@91061|Bacilli,1ZGIV@1386|Bacillus	K	Transcriptional regulator	ytcD	-	-	-	-	-	-	HxlR
scaffold1_198	224308.BSU29020	2.99e-247	678	COG0057@1|root,COG0057@2|Bacteria,1TNYU@1239|Firmicutes,4H9NS@91061|Bacilli,1ZCF9@1386|Bacillus	G	Belongs to the glyceraldehyde-3-phosphate dehydrogenase family	gapB	GO:0000166,GO:0003674,GO:0003824,GO:0004365,GO:0005488,GO:0005975,GO:0005996,GO:0006006,GO:0006094,GO:0008150,GO:0008152,GO:0009058,GO:0016051,GO:0016491,GO:0016620,GO:0016903,GO:0019318,GO:0019319,GO:0036094,GO:0043891,GO:0044238,GO:0044281,GO:0044283,GO:0046364,GO:0048037,GO:0050661,GO:0050662,GO:0051287,GO:0055114,GO:0071704,GO:0097159,GO:1901265,GO:1901363,GO:1901576	1.2.1.12	ko:K00134	ko00010,ko00710,ko01100,ko01110,ko01120,ko01130,ko01200,ko01230,ko04066,ko05010,map00010,map00710,map01100,map01110,map01120,map01130,map01200,map01230,map04066,map05010	-	-	Gp_dh_C,Gp_dh_N
scaffold1_199	1051501.AYTL01000030_gene2978	2.42e-88	259	COG1586@1|root,COG1586@2|Bacteria,1V3U2@1239|Firmicutes,4HH1F@91061|Bacilli,1ZFPA@1386|Bacillus	E	Catalyzes the decarboxylation of S-adenosylmethionine to S-adenosylmethioninamine (dcAdoMet), the propylamine donor required for the synthesis of the polyamines spermine and spermidine from the diamine putrescine	speH	-	4.1.1.50	ko:K01611	ko00270,ko00330,ko01100,map00270,map00330,map01100	-	-	AdoMet_dc
scaffold1_200	224308.BSU29000	1.64e-103	299	COG1327@1|root,COG1327@2|Bacteria,1V3JA@1239|Firmicutes,4HGXA@91061|Bacilli,1ZFS0@1386|Bacillus	K	Negatively regulates transcription of bacterial ribonucleotide reductase nrd genes and operons by binding to NrdR- boxes	nrdR	-	-	ko:K07738	-	-	-	ATP-cone
scaffold1_201	224308.BSU28990	0	918	COG3611@1|root,COG3611@2|Bacteria,1TSBB@1239|Firmicutes,4H9RI@91061|Bacilli,1ZBJY@1386|Bacillus	L	Membrane attachment protein	dnaB	-	-	ko:K03346	-	-	-	DnaB_2
scaffold1_202	224308.BSU28980	1.22e-220	608	COG1484@1|root,COG1484@2|Bacteria,1TPZX@1239|Firmicutes,4HABS@91061|Bacilli,1ZB6G@1386|Bacillus	L	Primosomal protein DnaI	dnaI	GO:0003674,GO:0003676,GO:0003677,GO:0003688,GO:0003690,GO:0005488,GO:0005575,GO:0005622,GO:0005623,GO:0005737,GO:0005886,GO:0006139,GO:0006259,GO:0006260,GO:0006261,GO:0006270,GO:0006725,GO:0006807,GO:0008150,GO:0008152,GO:0009058,GO:0009059,GO:0009987,GO:0016020,GO:0034641,GO:0034645,GO:0043170,GO:0043565,GO:0044237,GO:0044238,GO:0044249,GO:0044260,GO:0044424,GO:0044464,GO:0046483,GO:0071704,GO:…	-	ko:K11144	-	-	-	DnaI_N,IstB_IS21
scaffold1_203	224308.BSU28970	6.21e-143	404	COG0398@1|root,COG0398@2|Bacteria,1V3J1@1239|Firmicutes,4HHXX@91061|Bacilli,1ZEPX@1386|Bacillus	S	SNARE associated Golgi protein	ytxB	-	-	-	-	-	-	SNARE_assoc
scaffold1_204	224308.BSU28960	3.87e-202	559	28MGE@1|root,2ZATN@2|Bacteria,1UC5R@1239|Firmicutes,4HESX@91061|Bacilli,1ZRWW@1386|Bacillus	S	YtxC-like family	ytxC	-	-	-	-	-	-	YtxC
scaffold1_205	224308.BSU28950	0	1269	COG0441@1|root,COG0441@2|Bacteria,1TP78@1239|Firmicutes,4HABZ@91061|Bacilli,1ZB5W@1386|Bacillus	J	Catalyzes the attachment of threonine to tRNA(Thr) in a two-step reaction L-threonine is first activated by ATP to form Thr-AMP and then transferred to the acceptor end of tRNA(Thr)	thrS	GO:0003674,GO:0003824,GO:0004812,GO:0004829,GO:0005575,GO:0005622,GO:0005623,GO:0005737,GO:0006082,GO:0006139,GO:0006399,GO:0006412,GO:0006418,GO:0006435,GO:0006518,GO:0006520,GO:0006725,GO:0006807,GO:0008150,GO:0008152,GO:0009058,GO:0009059,GO:0009987,GO:0010467,GO:0016070,GO:0016874,GO:0016875,GO:0019538,GO:0019752,GO:0034641,GO:0034645,GO:0034660,GO:0043038,GO:0043039,GO:0043043,GO:0043170,GO:…	6.1.1.3	ko:K01868	ko00970,map00970	-	-	HGTP_anticodon,TGS,tRNA-synt_2b,tRNA_SAD
scaffold1_206	224308.BSU28940	4.17e-191	530	COG1011@1|root,COG1011@2|Bacteria,1TS3W@1239|Firmicutes,4HADE@91061|Bacilli,1ZBN8@1386|Bacillus	S	HAD-hyrolase-like	ysaA	-	3.1.3.5,3.8.1.2	ko:K01560,ko:K07025,ko:K08723	ko00230,ko00240,ko00361,ko00625,ko00760,ko01100,ko01110,ko01120,map00230,map00240,map00361,map00625,map00760,map01100,map01110,map01120	-	-	HAD_2
scaffold1_207	224308.BSU28930	0	1120	COG3275@1|root,COG3275@2|Bacteria,1VTXF@1239|Firmicutes,4H9Z1@91061|Bacilli,1ZBKQ@1386|Bacillus	T	Histidine kinase	lytS	-	2.7.13.3	ko:K07704	ko02020,map02020	-	-	5TM-5TMR_LYT,GAF_3,HATPase_c,His_kinase
scaffold1_208	224308.BSU28920	2.33e-160	450	COG3279@1|root,COG3279@2|Bacteria,1V14X@1239|Firmicutes,4HDIC@91061|Bacilli,1ZC3U@1386|Bacillus	T	COG3279 Response regulator of the LytR AlgR family	lytT	GO:0000156,GO:0000160,GO:0003674,GO:0005575,GO:0005622,GO:0005623,GO:0005737,GO:0007154,GO:0007165,GO:0008150,GO:0009987,GO:0023052,GO:0035556,GO:0044424,GO:0044464,GO:0050789,GO:0050794,GO:0050896,GO:0051716,GO:0060089,GO:0065007	-	ko:K07705	ko02020,map02020	-	-	LytTR,Response_reg
scaffold1_209	224308.BSU28910	5.96e-85	252	COG1380@1|root,COG1380@2|Bacteria,1V9Z2@1239|Firmicutes,4IR9S@91061|Bacilli,1ZHA7@1386|Bacillus	S	Inhibits the expression or activity of extracellular murein hydrolases by interacting, possibly with LrgB, with the holin-like protein CidA. The LrgAB and CidA proteins may affect the proton motive force of the membrane. May be involved in programmed cell death (PCD), possibly triggering PCD in response to antibiotics and environmental stresses	lrgA	GO:0000270,GO:0003674,GO:0005215,GO:0006022,GO:0006026,GO:0006027,GO:0006807,GO:0006810,GO:0008104,GO:0008150,GO:0008152,GO:0008565,GO:0009056,GO:0009057,GO:0009253,GO:0015031,GO:0015833,GO:0030203,GO:0033036,GO:0042886,GO:0043170,GO:0045184,GO:0051179,GO:0051234,GO:0071702,GO:0071704,GO:0071705,GO:1901135,GO:1901136,GO:1901564,GO:1901565,GO:1901575	-	ko:K05338	ko02020,map02020	1.E.14.1	-	LrgA
scaffold1_210	224308.BSU28900	3.09e-149	421	COG1346@1|root,COG1346@2|Bacteria,1TRGN@1239|Firmicutes,4IQTD@91061|Bacilli,1ZRNK@1386|Bacillus	M	Inhibits the expression or activity of extracellular murein hydrolases by interacting, possibly with LrgA, with the holin-like protein CidA. The LrgAB and CidA proteins may affect the proton motive force of the membrane. May be involved in programmed cell death (PCD), possibly triggering PCD in response to antibiotics and environmental stresses	lrgB	-	-	ko:K05339	ko02020,map02020	-	-	LrgB
scaffold1_212	224308.BSU28870	1.49e-110	318	COG0290@1|root,COG0290@2|Bacteria,1V1RC@1239|Firmicutes,4HFUS@91061|Bacilli,1ZCBZ@1386|Bacillus	J	IF-3 binds to the 30S ribosomal subunit and shifts the equilibrum between 70S ribosomes and their 50S and 30S subunits in favor of the free subunits, thus enhancing the availability of 30S subunits on which protein synthesis initiation begins	infC	GO:0003674,GO:0003676,GO:0003723,GO:0003743,GO:0005488,GO:0005575,GO:0005622,GO:0005623,GO:0005737,GO:0005829,GO:0006412,GO:0006413,GO:0006518,GO:0006807,GO:0006996,GO:0008135,GO:0008150,GO:0008152,GO:0009058,GO:0009059,GO:0009987,GO:0010467,GO:0016020,GO:0016043,GO:0019538,GO:0022411,GO:0032790,GO:0032984,GO:0032988,GO:0034641,GO:0034645,GO:0043021,GO:0043022,GO:0043043,GO:0043170,GO:0043603,GO:…	-	ko:K02520	-	-	-	IF3_C,IF3_N
scaffold1_213	224308.BSU28860	9.31e-36	121	COG0291@1|root,COG0291@2|Bacteria,1VF5W@1239|Firmicutes,4HNIQ@91061|Bacilli,1ZJBX@1386|Bacillus	J	Belongs to the bacterial ribosomal protein bL35 family	rpmI	GO:0003674,GO:0003735,GO:0005198,GO:0005575,GO:0005622,GO:0005623,GO:0005737,GO:0005829,GO:0005840,GO:0015934,GO:0022625,GO:0022626,GO:0032991,GO:0043226,GO:0043228,GO:0043229,GO:0043232,GO:0044391,GO:0044422,GO:0044424,GO:0044444,GO:0044445,GO:0044446,GO:0044464,GO:1990904	-	ko:K02916	ko03010,map03010	-	-	Ribosomal_L35p
scaffold1_214	1051501.AYTL01000030_gene2964	2.3e-76	228	COG0292@1|root,COG0292@2|Bacteria,1V6DB@1239|Firmicutes,4HH2W@91061|Bacilli,1ZG75@1386|Bacillus	J	Binds directly to 23S ribosomal RNA and is necessary for the in vitro assembly process of the 50S ribosomal subunit. It is not involved in the protein synthesizing functions of that subunit	rplT	GO:0000027,GO:0003674,GO:0003735,GO:0005198,GO:0005575,GO:0005622,GO:0005623,GO:0005737,GO:0005829,GO:0005840,GO:0006996,GO:0008150,GO:0009987,GO:0015934,GO:0016043,GO:0022607,GO:0022613,GO:0022618,GO:0022625,GO:0022626,GO:0032991,GO:0034622,GO:0042254,GO:0042255,GO:0042273,GO:0043226,GO:0043228,GO:0043229,GO:0043232,GO:0043933,GO:0044085,GO:0044391,GO:0044422,GO:0044424,GO:0044444,GO:0044445,GO:…	-	ko:K02887	ko03010,map03010	-	-	Ribosomal_L20
scaffold1_215	224308.BSU28840	1.81e-59	183	COG3326@1|root,COG3326@2|Bacteria,1VEJY@1239|Firmicutes,4HNXQ@91061|Bacilli,1ZIYS@1386|Bacillus	S	Membrane	ysdA	-	-	-	-	-	-	DUF1294
scaffold1_216	224308.BSU28830	1.14e-88	260	29RHG@1|root,30CKE@2|Bacteria,1V4BT@1239|Firmicutes,4HIQA@91061|Bacilli,1ZH08@1386|Bacillus	S	Sigma-w pathway protein YsdB	ysdB	-	-	-	-	-	-	-
scaffold1_217	224308.BSU28820	2.07e-260	713	COG1363@1|root,COG1363@2|Bacteria,1TNZT@1239|Firmicutes,4H9SM@91061|Bacilli,1ZD06@1386|Bacillus	G	COG1363 Cellulase M and related proteins	ysdC	-	-	-	-	-	-	Peptidase_M42
scaffold1_218	224308.BSU28810	1.71e-242	665	COG3507@1|root,COG3507@2|Bacteria,1TPHA@1239|Firmicutes,4HBSN@91061|Bacilli,1ZDPS@1386|Bacillus	G	Belongs to the glycosyl hydrolase 43 family	-	-	3.2.1.99	ko:K06113	-	-	GH43	Glyco_hydro_43
scaffold1_219	224308.BSU28800	0	1008	COG2160@1|root,COG2160@2|Bacteria,1TPXC@1239|Firmicutes,4HAWS@91061|Bacilli,1ZD9A@1386|Bacillus	G	Catalyzes the conversion of L-arabinose to L-ribulose	araA	-	5.3.1.4	ko:K01804	ko00040,ko01100,map00040,map01100	-	-	Arabinose_Iso_C,Arabinose_Isome
scaffold1_220	224308.BSU28790	0	1113	COG1069@1|root,COG1069@2|Bacteria,1TP8T@1239|Firmicutes,4HC3A@91061|Bacilli,1ZB10@1386|Bacillus	C	Belongs to the ribulokinase family	araB	-	2.7.1.16	ko:K00853	ko00040,ko01100,map00040,map01100	-	-	FGGY_C,FGGY_N
scaffold1_221	224308.BSU28780	1.2e-170	475	COG0235@1|root,COG0235@2|Bacteria,1TPDV@1239|Firmicutes,4H9W0@91061|Bacilli,1ZDGI@1386|Bacillus	G	COG0235 Ribulose-5-phosphate 4-epimerase and related epimerases and aldolases	araD	GO:0003674,GO:0003824,GO:0005488,GO:0005575,GO:0005622,GO:0005623,GO:0005737,GO:0005829,GO:0005975,GO:0005996,GO:0006793,GO:0006796,GO:0008150,GO:0008152,GO:0008270,GO:0008742,GO:0009056,GO:0009058,GO:0009987,GO:0016052,GO:0016829,GO:0016830,GO:0016832,GO:0016853,GO:0016854,GO:0016857,GO:0019321,GO:0019323,GO:0019566,GO:0019568,GO:0019569,GO:0019572,GO:0019637,GO:0043167,GO:0043169,GO:0044237,GO:…	5.1.3.4	ko:K03077	ko00040,ko00053,ko01100,ko01120,map00040,map00053,map01100,map01120	-	-	Aldolase_II
scaffold1_222	224308.BSU28770	4.02e-181	505	COG0647@1|root,COG0647@2|Bacteria,1UZNG@1239|Firmicutes,4HCI1@91061|Bacilli,1ZE6I@1386|Bacillus	G	Haloacid dehalogenase-like hydrolase	araL	-	-	ko:K02101	-	-	-	Hydrolase_6,Hydrolase_like
scaffold1_223	224308.BSU28760	3.05e-281	769	COG0371@1|root,COG0371@2|Bacteria,1VTSP@1239|Firmicutes,4HTK1@91061|Bacilli,1ZR9Q@1386|Bacillus	I	Catalyzes the NAD(P)H-dependent reduction of dihydroxyacetonephosphate (DHAP or glycerone phosphate) to glycerol 1-phosphate (G1P). The G1P thus generated is probably used for the synthesis of phosphoglycerolipids in Gram-positive bacterial species	araM	-	1.1.1.261	ko:K00096	ko00564,map00564	-	-	Fe-ADH_2
scaffold1_224	224308.BSU28750	0	866	COG1653@1|root,COG1653@2|Bacteria,1TS9Z@1239|Firmicutes,4HAYY@91061|Bacilli,1ZBMD@1386|Bacillus	G	carbohydrate transport	araN	-	-	ko:K17234	ko02010,map02010	3.A.1.1.34	-	SBP_bac_1,SBP_bac_8
scaffold1_225	224308.BSU28740	6.77e-219	604	COG1175@1|root,COG1175@2|Bacteria,1TRSP@1239|Firmicutes,4HDJS@91061|Bacilli,1ZDJF@1386|Bacillus	G	carbohydrate transport	araP	-	-	ko:K17235	ko02010,map02010	3.A.1.1.34	-	BPD_transp_1
scaffold1_226	224308.BSU28730	2.12e-190	530	COG0395@1|root,COG0395@2|Bacteria,1TT5G@1239|Firmicutes,4HCVZ@91061|Bacilli,1ZETQ@1386|Bacillus	G	transport system permease	araQ	-	-	ko:K17236	ko02010,map02010	3.A.1.1.34	-	BPD_transp_1
scaffold1_227	224308.BSU28720	0	1029	COG3534@1|root,COG3534@2|Bacteria,1TRY9@1239|Firmicutes,4HAZ7@91061|Bacilli,1ZE6H@1386|Bacillus	G	alpha-L-arabinofuranosidase activity	abfA	-	3.2.1.55	ko:K01209	ko00520,map00520	-	GH51	Alpha-L-AF_C
scaffold1_228	224308.BSU28710	0	1162	COG1966@1|root,COG1966@2|Bacteria,1TQN8@1239|Firmicutes,4H9SU@91061|Bacilli,1ZC6K@1386|Bacillus	T	Carbon starvation protein	cstA	GO:0005575,GO:0005623,GO:0005886,GO:0005887,GO:0007154,GO:0008150,GO:0009605,GO:0009987,GO:0009991,GO:0016020,GO:0016021,GO:0031224,GO:0031226,GO:0031667,GO:0031668,GO:0031669,GO:0044425,GO:0044459,GO:0044464,GO:0050896,GO:0051716,GO:0071496,GO:0071944	-	ko:K06200	-	-	-	CstA,CstA_5TM
scaffold1_229	1051501.AYTL01000030_gene2946	8.86e-70	212	COG0346@1|root,COG0346@2|Bacteria,1V9E0@1239|Firmicutes,4HX0J@91061|Bacilli,1ZHMS@1386|Bacillus	E	Glyoxalase-like domain	-	-	4.4.1.5	ko:K01759	ko00620,map00620	-	-	Glyoxalase_2
scaffold1_230	224308.BSU28690	0	880	COG0247@1|root,COG0247@2|Bacteria,1TR46@1239|Firmicutes,4HAY9@91061|Bacilli,1ZATD@1386|Bacillus	C	Glycolate oxidase	glcF	-	-	ko:K11473	ko00630,ko01100,ko01110,ko01120,ko01130,map00630,map01100,map01110,map01120,map01130	-	-	CCG,Fer4_8
scaffold1_231	224308.BSU28680	0	896	COG0277@1|root,COG0277@2|Bacteria,1TPBC@1239|Firmicutes,4H9UU@91061|Bacilli,1ZCQN@1386|Bacillus	C	Glycolate oxidase subunit	glcD	-	1.1.3.15	ko:K00104	ko00630,ko01100,ko01110,ko01120,ko01130,map00630,map01100,map01110,map01120,map01130	-	-	FAD-oxidase_C,FAD_binding_4
scaffold1_232	224308.BSU28670	6.17e-261	715	COG3835@1|root,COG3835@2|Bacteria,1UYW2@1239|Firmicutes,4HD2Q@91061|Bacilli,1ZD1P@1386|Bacillus	KT	regulator	cdaR_1	-	-	ko:K02647	-	-	-	Diacid_rec,GGDEF,HTH_30
scaffold1_233	224308.BSU28660	1.25e-42	139	2E3SP@1|root,32YQ7@2|Bacteria,1VFJP@1239|Firmicutes,4HNJI@91061|Bacilli,1ZIXT@1386|Bacillus	S	Belongs to the SspI family	sspI	-	-	ko:K06426	-	-	-	SSPI
scaffold1_234	224308.BSU28650	4.44e-171	478	COG0566@1|root,COG0566@2|Bacteria,1V3JP@1239|Firmicutes,4HCF5@91061|Bacilli,1ZBTY@1386|Bacillus	J	Belongs to the class IV-like SAM-binding methyltransferase superfamily. RNA methyltransferase TrmH family	spoU	-	-	ko:K03437	-	-	-	SpoU_methylase,SpoU_sub_bind
scaffold1_236	224308.BSU28640	7.05e-248	680	COG0016@1|root,COG0016@2|Bacteria,1TPFW@1239|Firmicutes,4HAVN@91061|Bacilli,1ZANR@1386|Bacillus	J	Belongs to the class-II aminoacyl-tRNA synthetase family. Phe-tRNA synthetase alpha subunit type 1 subfamily	pheS	GO:0003674,GO:0003824,GO:0004812,GO:0004826,GO:0005575,GO:0005622,GO:0005623,GO:0005737,GO:0006082,GO:0006139,GO:0006399,GO:0006412,GO:0006418,GO:0006432,GO:0006518,GO:0006520,GO:0006725,GO:0006807,GO:0008150,GO:0008152,GO:0009058,GO:0009059,GO:0009987,GO:0010467,GO:0016070,GO:0016874,GO:0016875,GO:0019538,GO:0019752,GO:0034641,GO:0034645,GO:0034660,GO:0043038,GO:0043039,GO:0043043,GO:0043170,GO:…	6.1.1.20	ko:K01889	ko00970,map00970	-	-	Phe_tRNA-synt_N,tRNA-synt_2d
scaffold1_237	224308.BSU28630	0	1541	COG0072@1|root,COG0073@1|root,COG0072@2|Bacteria,COG0073@2|Bacteria,1TP98@1239|Firmicutes,4HAQ9@91061|Bacilli,1ZB8G@1386|Bacillus	J	Belongs to the phenylalanyl-tRNA synthetase beta subunit family. Type 1 subfamily	pheT	GO:0005575,GO:0005622,GO:0005623,GO:0005737,GO:0006082,GO:0006139,GO:0006399,GO:0006412,GO:0006418,GO:0006432,GO:0006518,GO:0006520,GO:0006725,GO:0006807,GO:0008150,GO:0008152,GO:0009058,GO:0009059,GO:0009328,GO:0009987,GO:0010467,GO:0016070,GO:0019538,GO:0019752,GO:0032991,GO:0034641,GO:0034645,GO:0034660,GO:0043038,GO:0043039,GO:0043043,GO:0043170,GO:0043436,GO:0043603,GO:0043604,GO:0044237,GO:…	6.1.1.20	ko:K01890	ko00970,map00970	-	-	B3_4,B5,FDX-ACB,tRNA_bind
scaffold1_238	224308.BSU28620	2.64e-216	598	COG1039@1|root,COG1039@2|Bacteria,1TQBE@1239|Firmicutes,4H9QR@91061|Bacilli,1ZBHW@1386|Bacillus	L	Endonuclease that specifically degrades the RNA of RNA- DNA hybrids	rnhC	GO:0003674,GO:0003824,GO:0004518,GO:0004519,GO:0004521,GO:0004523,GO:0004540,GO:0005575,GO:0005622,GO:0005623,GO:0006139,GO:0006259,GO:0006260,GO:0006261,GO:0006271,GO:0006273,GO:0006281,GO:0006298,GO:0006401,GO:0006725,GO:0006807,GO:0006950,GO:0006974,GO:0008150,GO:0008152,GO:0009056,GO:0009057,GO:0009058,GO:0009059,GO:0009987,GO:0016070,GO:0016787,GO:0016788,GO:0016891,GO:0016893,GO:0019439,GO:…	3.1.26.4	ko:K03471	ko03030,map03030	-	-	DUF3378,RNase_HII
scaffold1_239	224308.BSU28610	1.72e-53	167	COG3027@1|root,COG3027@2|Bacteria,1VFZR@1239|Firmicutes,4HNRI@91061|Bacilli,1ZHZX@1386|Bacillus	D	Activator of cell division through the inhibition of FtsZ GTPase activity, therefore promoting FtsZ assembly into bundles of protofilaments necessary for the formation of the division Z ring. It is recruited early at mid-cell but it is not essential for cell division	zapA	-	-	ko:K09888	-	-	-	ZapA
scaffold1_240	224308.BSU28600	2.68e-112	323	COG1286@1|root,COG1286@2|Bacteria,1V7U0@1239|Firmicutes,4HIUU@91061|Bacilli,1ZDGZ@1386|Bacillus	S	membrane protein, required for colicin V production	yshB	-	-	-	-	-	-	Colicin_V
scaffold1_241	224308.BSU28590	0	1102	COG1387@1|root,COG1796@1|root,COG1387@2|Bacteria,COG1796@2|Bacteria,1TQ33@1239|Firmicutes,4HAI2@91061|Bacilli,1ZB3A@1386|Bacillus	L	COG1796 DNA polymerase IV (family X)	polX	-	-	ko:K02347	-	-	-	DNA_pol_B_palm,DNA_pol_B_thumb,HHH_5,HHH_8,PHP
scaffold1_242	224308.BSU28580	0	1448	COG1193@1|root,COG1193@2|Bacteria,1TP5W@1239|Firmicutes,4H9NZ@91061|Bacilli,1ZBJV@1386|Bacillus	L	Endonuclease that is involved in the suppression of homologous recombination and may therefore have a key role in the control of bacterial genetic diversity	mutS2	GO:0003674,GO:0003676,GO:0003677,GO:0003684,GO:0003690,GO:0003824,GO:0005488,GO:0005575,GO:0005622,GO:0005623,GO:0006139,GO:0006259,GO:0006281,GO:0006298,GO:0006725,GO:0006807,GO:0006950,GO:0006974,GO:0008094,GO:0008150,GO:0008152,GO:0009987,GO:0016462,GO:0016787,GO:0016817,GO:0016818,GO:0016887,GO:0017111,GO:0030983,GO:0032300,GO:0032991,GO:0033554,GO:0034641,GO:0042623,GO:0043170,GO:0044237,GO:…	-	ko:K07456	ko03430,map03430	-	-	MutS_V,Smr
scaffold1_243	224308.BSU28570	1.53e-88	260	COG3766@1|root,COG3766@2|Bacteria,1V6MT@1239|Firmicutes,4HH4E@91061|Bacilli,1ZG9Y@1386|Bacillus	S	membrane	yshE	-	-	ko:K08989	-	-	-	DUF350
scaffold1_244	224308.BSU28560	0	1130	COG0318@1|root,COG0318@2|Bacteria,1TPSX@1239|Firmicutes,4HA2G@91061|Bacilli,1ZAY1@1386|Bacillus	IQ	COG0318 Acyl-CoA synthetases (AMP-forming) AMP-acid ligases II	lcfA	-	6.2.1.3	ko:K01897	ko00061,ko00071,ko01100,ko01212,ko02024,ko03320,ko04146,ko04216,ko04714,ko04920,map00061,map00071,map01100,map01212,map02024,map03320,map04146,map04216,map04714,map04920	4.C.1.1	-	AMP-binding,AMP-binding_C
scaffold1_245	224308.BSU28550	4.92e-130	370	COG1309@1|root,COG1309@2|Bacteria,1TRSH@1239|Firmicutes,4H9RC@91061|Bacilli,1ZAU5@1386|Bacillus	K	Transcriptional regulator	fadR	GO:0000976,GO:0001067,GO:0003674,GO:0003676,GO:0003677,GO:0003690,GO:0003700,GO:0005488,GO:0005575,GO:0005622,GO:0005623,GO:0005737,GO:0005829,GO:0006355,GO:0008150,GO:0009889,GO:0010468,GO:0010556,GO:0019219,GO:0019222,GO:0031323,GO:0031326,GO:0043565,GO:0044212,GO:0044424,GO:0044444,GO:0044464,GO:0050789,GO:0050794,GO:0051171,GO:0051252,GO:0060255,GO:0065007,GO:0080090,GO:0097159,GO:0140110,GO:…	-	ko:K13770	-	-	-	TetR_C_4,TetR_N
scaffold1_246	224308.BSU28540	4.25e-174	486	COG1024@1|root,COG1024@2|Bacteria,1TQ89@1239|Firmicutes,4HB73@91061|Bacilli,1ZCKH@1386|Bacillus	I	Belongs to the enoyl-CoA hydratase isomerase family	fadB	GO:0003674,GO:0003824,GO:0004300,GO:0006082,GO:0006629,GO:0006631,GO:0006635,GO:0008150,GO:0008152,GO:0009056,GO:0009062,GO:0009987,GO:0016042,GO:0016054,GO:0016829,GO:0016835,GO:0016836,GO:0019395,GO:0019752,GO:0030258,GO:0032787,GO:0034440,GO:0043436,GO:0044237,GO:0044238,GO:0044242,GO:0044248,GO:0044255,GO:0044281,GO:0044282,GO:0046395,GO:0055114,GO:0071704,GO:0072329,GO:1901575	4.2.1.17	ko:K13767	ko00071,ko00362,ko01100,ko01120,ko01212,map00071,map00362,map01100,map01120,map01212	-	-	ECH_1
scaffold1_247	224308.BSU28530	2.37e-175	489	COG2086@1|root,COG2086@2|Bacteria,1TQA0@1239|Firmicutes,4H9QY@91061|Bacilli,1ZBTA@1386|Bacillus	C	Electron transfer flavoprotein	etfB	GO:0003674,GO:0003824,GO:0005575,GO:0005622,GO:0005623,GO:0005737,GO:0005829,GO:0006091,GO:0008150,GO:0008152,GO:0009055,GO:0009987,GO:0016491,GO:0022900,GO:0044237,GO:0044424,GO:0044444,GO:0044464,GO:0055114	-	ko:K03521	-	-	-	ETF
scaffold1_248	224308.BSU28520	5.84e-226	623	COG2025@1|root,COG2025@2|Bacteria,1TPC8@1239|Firmicutes,4HAE2@91061|Bacilli,1ZBCR@1386|Bacillus	C	Electron transfer flavoprotein	etfA	GO:0000166,GO:0003674,GO:0003824,GO:0005488,GO:0006082,GO:0006091,GO:0006629,GO:0006631,GO:0006635,GO:0008150,GO:0008152,GO:0009055,GO:0009056,GO:0009062,GO:0009987,GO:0016042,GO:0016054,GO:0016491,GO:0019395,GO:0019752,GO:0022900,GO:0030258,GO:0032787,GO:0033539,GO:0034440,GO:0036094,GO:0043167,GO:0043168,GO:0043436,GO:0044237,GO:0044238,GO:0044242,GO:0044248,GO:0044255,GO:0044281,GO:0044282,GO:…	-	ko:K03522	-	-	-	ETF,ETF_alpha
scaffold1_249	224308.BSU28510	0	1040	COG3534@1|root,COG3534@2|Bacteria,1TR7B@1239|Firmicutes,4HCUX@91061|Bacilli,1ZCNR@1386|Bacillus	G	Alpha-L-arabinofuranosidase C-terminus	xsa	-	3.2.1.55	ko:K01209	ko00520,map00520	-	GH51	Alpha-L-AF_C
scaffold1_250	1051501.AYTL01000030_gene2925	1.6e-69	209	COG3118@1|root,COG3118@2|Bacteria,1VA3Y@1239|Firmicutes,4HKKX@91061|Bacilli,1ZGXM@1386|Bacillus	O	Belongs to the thioredoxin family	trxA	GO:0003674,GO:0003824,GO:0004791,GO:0005575,GO:0005622,GO:0005623,GO:0005737,GO:0005829,GO:0006950,GO:0006979,GO:0008150,GO:0008152,GO:0009636,GO:0009987,GO:0015035,GO:0015036,GO:0016209,GO:0016491,GO:0016651,GO:0016667,GO:0016668,GO:0016671,GO:0019725,GO:0033554,GO:0034599,GO:0042221,GO:0042592,GO:0044424,GO:0044444,GO:0044464,GO:0045454,GO:0047134,GO:0050789,GO:0050794,GO:0050896,GO:0051716,GO:…	-	ko:K03671	ko04621,ko05418,map04621,map05418	-	-	Thioredoxin
scaffold1_251	224308.BSU28490	0	1153	COG0322@1|root,COG0322@2|Bacteria,1TP4B@1239|Firmicutes,4H9QH@91061|Bacilli,1ZBY1@1386|Bacillus	L	The UvrABC repair system catalyzes the recognition and processing of DNA lesions. UvrC both incises the 5' and 3' sides of the lesion. The N-terminal half is responsible for the 3' incision and the C-terminal half is responsible for the 5' incision	uvrC	GO:0005575,GO:0005622,GO:0005623,GO:0006950,GO:0006974,GO:0008150,GO:0009380,GO:0009987,GO:0032991,GO:0033554,GO:0044424,GO:0044464,GO:0050896,GO:0051716,GO:1902494,GO:1905347,GO:1905348,GO:1990391	-	ko:K03703	ko03420,map03420	-	-	GIY-YIG,HHH_2,HHH_5,UVR,UvrC_HhH_N
scaffold1_252	224308.BSU28470	5.88e-277	759	COG0527@1|root,COG0527@2|Bacteria,1TPQJ@1239|Firmicutes,4HADX@91061|Bacilli,1ZDA6@1386|Bacillus	E	Belongs to the aspartokinase family	lysC	GO:0003674,GO:0003824,GO:0004072,GO:0005575,GO:0005622,GO:0005623,GO:0005737,GO:0006082,GO:0006520,GO:0006553,GO:0006793,GO:0006796,GO:0006807,GO:0008150,GO:0008152,GO:0008652,GO:0009058,GO:0009066,GO:0009067,GO:0009085,GO:0009089,GO:0009987,GO:0016053,GO:0016301,GO:0016310,GO:0016740,GO:0016772,GO:0016774,GO:0019202,GO:0019752,GO:0043436,GO:0043648,GO:0044237,GO:0044238,GO:0044249,GO:0044281,GO:…	2.7.2.4	ko:K00928	ko00260,ko00261,ko00270,ko00300,ko01100,ko01110,ko01120,ko01130,ko01210,ko01230,map00260,map00261,map00270,map00300,map01100,map01110,map01120,map01130,map01210,map01230	-	-	AA_kinase,ACT,ACT_7
scaffold1_253	224308.BSU28460	1.42e-102	296	COG1719@1|root,COG1719@2|Bacteria,1VD7N@1239|Firmicutes,4HKV3@91061|Bacilli,1ZQN2@1386|Bacillus	S	Protein of unknown function (DUF2507)	yslB	-	-	-	-	-	-	DUF2507
scaffold1_255	224308.BSU28450	1.92e-140	397	COG2009@1|root,COG2009@2|Bacteria,1TQUI@1239|Firmicutes,4HBX0@91061|Bacilli,1ZBB5@1386|Bacillus	C	succinate dehydrogenase	sdhC	-	-	ko:K00241	ko00020,ko00190,ko00650,ko00720,ko01100,ko01110,ko01120,ko01130,ko01200,map00020,map00190,map00650,map00720,map01100,map01110,map01120,map01130,map01200	-	-	Sdh_cyt
scaffold1_256	224308.BSU28440	0	1184	COG1053@1|root,COG1053@2|Bacteria,1TPAR@1239|Firmicutes,4HBVG@91061|Bacilli,1ZBRD@1386|Bacillus	C	succinate dehydrogenase	sdhA	GO:0003674,GO:0003824,GO:0006091,GO:0008150,GO:0008152,GO:0009055,GO:0009061,GO:0009987,GO:0015980,GO:0016491,GO:0022900,GO:0044237,GO:0045333,GO:0055114	1.3.5.1,1.3.5.4	ko:K00239	ko00020,ko00190,ko00650,ko00720,ko01100,ko01110,ko01120,ko01130,ko01200,ko05134,map00020,map00190,map00650,map00720,map01100,map01110,map01120,map01130,map01200,map05134	-	-	FAD_binding_2,Succ_DH_flav_C
scaffold1_257	224308.BSU28430	2.42e-191	530	COG0479@1|root,COG0479@2|Bacteria,1TP17@1239|Firmicutes,4HAG7@91061|Bacilli,1ZAPQ@1386|Bacillus	C	succinate dehydrogenase	sdhB	GO:0005575,GO:0005623,GO:0005886,GO:0006091,GO:0008150,GO:0008152,GO:0009060,GO:0009987,GO:0015980,GO:0016020,GO:0022900,GO:0022904,GO:0044237,GO:0044464,GO:0045333,GO:0055114,GO:0071944	1.3.5.1,1.3.5.4	ko:K00240	ko00020,ko00190,ko00650,ko00720,ko01100,ko01110,ko01120,ko01130,ko01200,map00020,map00190,map00650,map00720,map01100,map01110,map01120,map01130,map01200	-	-	Fer2_3,Fer4_10,Fer4_8
scaffold1_258	224308.BSU28420	6.26e-101	292	COG0824@1|root,COG0824@2|Bacteria,1V6GS@1239|Firmicutes,4HJ05@91061|Bacilli,1ZH3F@1386|Bacillus	S	thioesterase	ysmA	-	-	ko:K07107	-	-	-	4HBT,4HBT_2
scaffold1_259	1051501.AYTL01000030_gene2917	5.21e-41	135	COG2197@1|root,COG2197@2|Bacteria,1VBZR@1239|Firmicutes,4HKT4@91061|Bacilli,1ZHTA@1386|Bacillus	K	Transcriptional regulator	gerE	-	-	ko:K01994	-	-	-	GerE
scaffold1_260	224308.BSU28400	1.32e-97	284	COG1846@1|root,COG1846@2|Bacteria,1VACT@1239|Firmicutes,4HKGN@91061|Bacilli,1ZQ3V@1386|Bacillus	K	helix_turn_helix multiple antibiotic resistance protein	ysmB	-	-	-	-	-	-	MarR
scaffold1_261	224308.BSU28390	7.77e-195	540	COG0796@1|root,COG0796@2|Bacteria,1TPPR@1239|Firmicutes,4HA46@91061|Bacilli,1ZBC9@1386|Bacillus	M	Provides the (R)-glutamate required for cell wall biosynthesis	murI	GO:0000270,GO:0003674,GO:0003824,GO:0005488,GO:0005515,GO:0006022,GO:0006023,GO:0006024,GO:0006807,GO:0008150,GO:0008152,GO:0008881,GO:0009058,GO:0009059,GO:0009252,GO:0009273,GO:0009987,GO:0016853,GO:0016854,GO:0016855,GO:0030203,GO:0034645,GO:0036361,GO:0042546,GO:0042802,GO:0043170,GO:0044036,GO:0044038,GO:0044085,GO:0044237,GO:0044249,GO:0044260,GO:0047661,GO:0070589,GO:0071554,GO:0071704,GO:…	3.6.1.66,5.1.1.3	ko:K01776,ko:K02428	ko00230,ko00471,ko01100,map00230,map00471,map01100	-	-	Asp_Glu_race
scaffold1_262	224308.BSU28380	6.32e-253	695	COG5401@1|root,COG5401@2|Bacteria,1TPQD@1239|Firmicutes,4HB1S@91061|Bacilli,1ZBZJ@1386|Bacillus	S	COG5401 Spore germination protein	gerM	-	-	ko:K06298	-	-	-	Germane
scaffold1_263	224308.BSU28370	1.01e-170	477	COG0689@1|root,COG0689@2|Bacteria,1TQM3@1239|Firmicutes,4HBH3@91061|Bacilli,1ZBXN@1386|Bacillus	J	Phosphorolytic exoribonuclease that removes nucleotide residues following the -CCA terminus of tRNA and adds nucleotides to the ends of RNA molecules by using nucleoside diphosphates as substrates	rph	GO:0003674,GO:0003824,GO:0004518,GO:0004540,GO:0006139,GO:0006364,GO:0006396,GO:0006399,GO:0006401,GO:0006725,GO:0006807,GO:0008033,GO:0008150,GO:0008152,GO:0009056,GO:0009057,GO:0009987,GO:0010467,GO:0016070,GO:0016072,GO:0016075,GO:0016787,GO:0016788,GO:0019439,GO:0022613,GO:0031123,GO:0031125,GO:0034470,GO:0034641,GO:0034655,GO:0034660,GO:0034661,GO:0042254,GO:0043170,GO:0043628,GO:0044085,GO:…	2.7.7.56	ko:K00989	-	-	-	Ham1p_like,RNase_PH,RNase_PH_C
scaffold1_264	224308.BSU28360	1.45e-130	371	COG0127@1|root,COG0127@2|Bacteria,1V6RN@1239|Firmicutes,4HCP6@91061|Bacilli,1ZFJM@1386|Bacillus	F	Pyrophosphatase that catalyzes the hydrolysis of nucleoside triphosphates to their monophosphate derivatives, with a high preference for the non-canonical purine nucleotides XTP (xanthosine triphosphate), dITP (deoxyinosine triphosphate) and ITP. Seems to function as a house-cleaning enzyme that removes non-canonical purine nucleotides from the nucleotide pool, thus preventing their incorporation…	rdgB	GO:0003674,GO:0003824,GO:0005575,GO:0005622,GO:0005623,GO:0005737,GO:0005829,GO:0006139,GO:0006725,GO:0006753,GO:0006793,GO:0006796,GO:0006807,GO:0008150,GO:0008152,GO:0009056,GO:0009058,GO:0009141,GO:0009143,GO:0009987,GO:0016462,GO:0016787,GO:0016817,GO:0016818,GO:0018130,GO:0019438,GO:0019439,GO:0019637,GO:0034404,GO:0034641,GO:0034654,GO:0034655,GO:0044237,GO:0044238,GO:0044248,GO:0044249,GO:…	3.6.1.66	ko:K02428	ko00230,map00230	-	-	Ham1p_like
scaffold1_265	224308.BSU28350	6.72e-118	337	COG0622@1|root,COG0622@2|Bacteria,1VA0U@1239|Firmicutes,4HM24@91061|Bacilli,1ZH0K@1386|Bacillus	S	Phosphoesterase	ysnB	GO:0003674,GO:0005488,GO:0008270,GO:0043167,GO:0043169,GO:0046872,GO:0046914	-	ko:K07095	-	-	-	Metallophos_2
scaffold1_266	224308.BSU28340	6.79e-183	510	COG3861@1|root,COG3861@2|Bacteria,1V9A1@1239|Firmicutes,4HISC@91061|Bacilli,1ZE4F@1386|Bacillus	S	protein conserved in bacteria	ysnF	-	-	-	-	-	-	DUF2382,YflT
scaffold1_268	224308.BSU28330	6.7e-107	308	COG0454@1|root,COG0454@2|Bacteria,1V4EA@1239|Firmicutes,4HHBF@91061|Bacilli,1ZGG7@1386|Bacillus	K	acetyltransferase	ysnE	GO:0003674,GO:0003824,GO:0004596,GO:0005575,GO:0005622,GO:0005623,GO:0006464,GO:0006473,GO:0006474,GO:0006807,GO:0008080,GO:0008150,GO:0008152,GO:0009987,GO:0010467,GO:0016407,GO:0016410,GO:0016740,GO:0016746,GO:0016747,GO:0019538,GO:0031248,GO:0031365,GO:0032991,GO:0034212,GO:0036211,GO:0043170,GO:0043412,GO:0043543,GO:0044237,GO:0044238,GO:0044260,GO:0044267,GO:0044424,GO:0044464,GO:0051604,GO:…	-	ko:K03829	-	-	-	Acetyltransf_1
scaffold1_270	224308.BSU28310	0	1127	COG0028@1|root,COG0028@2|Bacteria,1TQE8@1239|Firmicutes,4H9VR@91061|Bacilli,1ZB1D@1386|Bacillus	E	Acetolactate synthase	ilvB	-	2.2.1.6	ko:K01652,ko:K16787	ko00290,ko00650,ko00660,ko00770,ko01100,ko01110,ko01130,ko01210,ko01230,ko02010,map00290,map00650,map00660,map00770,map01100,map01110,map01130,map01210,map01230,map02010	3.A.1.25,3.A.1.28,3.A.1.29,3.A.1.30,3.A.1.31,3.A.1.32,3.A.1.33,3.A.1.35	-	TPP_enzyme_C,TPP_enzyme_M,TPP_enzyme_N
scaffold1_271	224308.BSU28300	2.14e-111	321	COG0440@1|root,COG0440@2|Bacteria,1V2AJ@1239|Firmicutes,4HDY5@91061|Bacilli,1ZFP3@1386|Bacillus	E	Acetolactate synthase	ilvN	GO:0003674,GO:0003824,GO:0003984,GO:0005575,GO:0005622,GO:0005623,GO:0005737,GO:0005829,GO:0005948,GO:0006082,GO:0006520,GO:0006549,GO:0006573,GO:0006807,GO:0008150,GO:0008152,GO:0008652,GO:0009058,GO:0009081,GO:0009082,GO:0009097,GO:0009099,GO:0009987,GO:0016053,GO:0016740,GO:0016744,GO:0019752,GO:0032991,GO:0043436,GO:0044237,GO:0044238,GO:0044249,GO:0044281,GO:0044283,GO:0044424,GO:0044444,GO:…	2.2.1.6	ko:K01653,ko:K16785	ko00290,ko00650,ko00660,ko00770,ko01100,ko01110,ko01130,ko01210,ko01230,ko02010,map00290,map00650,map00660,map00770,map01100,map01110,map01130,map01210,map01230,map02010	3.A.1.25,3.A.1.28,3.A.1.29,3.A.1.30,3.A.1.31,3.A.1.32,3.A.1.33,3.A.1.35	-	ACT,ACT_5,ALS_ss_C
scaffold1_272	224308.BSU28290	7.55e-242	665	COG0059@1|root,COG0059@2|Bacteria,1TPI7@1239|Firmicutes,4HADK@91061|Bacilli,1ZCH5@1386|Bacillus	EH	Involved in the biosynthesis of branched-chain amino acids (BCAA). Catalyzes an alkyl-migration followed by a ketol- acid reduction of (S)-2-acetolactate (S2AL) to yield (R)-2,3- dihydroxy-isovalerate. In the isomerase reaction, S2AL is rearranged via a Mg-dependent methyl migration to produce 3- hydroxy-3-methyl-2-ketobutyrate (HMKB). In the reductase reaction, this 2-ketoacid undergoes a metal-…	ilvC	-	1.1.1.86	ko:K00053	ko00290,ko00770,ko01100,ko01110,ko01130,ko01210,ko01230,map00290,map00770,map01100,map01110,map01130,map01210,map01230	-	-	IlvC,IlvN
scaffold1_273	224308.BSU28280	0	963	COG0119@1|root,COG0119@2|Bacteria,1TP4Y@1239|Firmicutes,4HA6E@91061|Bacilli,1ZC5T@1386|Bacillus	E	Catalyzes the condensation of the acetyl group of acetyl-CoA with 3-methyl-2-oxobutanoate (2-oxoisovalerate) to form 3-carboxy-3-hydroxy-4-methylpentanoate (2-isopropylmalate)	leuA	-	2.3.3.13	ko:K01649	ko00290,ko00620,ko01100,ko01110,ko01210,ko01230,map00290,map00620,map01100,map01110,map01210,map01230	-	-	HMGL-like,LeuA_dimer
scaffold1_274	224308.BSU28270	6.82e-252	692	COG0473@1|root,COG0473@2|Bacteria,1TPEM@1239|Firmicutes,4HATP@91061|Bacilli,1ZB3Y@1386|Bacillus	CE	Catalyzes the oxidation of 3-carboxy-2-hydroxy-4- methylpentanoate (3-isopropylmalate) to 3-carboxy-4-methyl-2- oxopentanoate. The product decarboxylates to 4-methyl-2 oxopentanoate	leuB	GO:0003674,GO:0003824,GO:0003862,GO:0005575,GO:0005622,GO:0005623,GO:0005737,GO:0005829,GO:0006082,GO:0006520,GO:0006551,GO:0006807,GO:0008150,GO:0008152,GO:0008652,GO:0009058,GO:0009081,GO:0009082,GO:0009098,GO:0009987,GO:0016053,GO:0016491,GO:0016614,GO:0016616,GO:0019752,GO:0043436,GO:0044237,GO:0044238,GO:0044249,GO:0044281,GO:0044283,GO:0044424,GO:0044444,GO:0044464,GO:0046394,GO:0055114,GO:…	1.1.1.85	ko:K00052	ko00290,ko00660,ko01100,ko01110,ko01210,ko01230,map00290,map00660,map01100,map01110,map01210,map01230	-	-	Iso_dh
scaffold1_275	224308.BSU28260	0	952	COG0065@1|root,COG0065@2|Bacteria,1TPE5@1239|Firmicutes,4HAWA@91061|Bacilli,1ZCF1@1386|Bacillus	E	Catalyzes the isomerization between 2-isopropylmalate and 3-isopropylmalate, via the formation of 2-isopropylmaleate	leuC	-	4.2.1.33,4.2.1.35	ko:K01703	ko00290,ko00660,ko00966,ko01100,ko01110,ko01210,ko01230,map00290,map00660,map00966,map01100,map01110,map01210,map01230	-	-	Aconitase
scaffold1_276	224308.BSU28250	1.48e-147	414	COG0066@1|root,COG0066@2|Bacteria,1V1I6@1239|Firmicutes,4HH3U@91061|Bacilli,1ZQWB@1386|Bacillus	E	Catalyzes the isomerization between 2-isopropylmalate and 3-isopropylmalate, via the formation of 2-isopropylmaleate	leuD	-	4.2.1.33,4.2.1.35	ko:K01704	ko00290,ko00660,ko01100,ko01110,ko01210,ko01230,map00290,map00660,map01100,map01110,map01210,map01230	-	-	Aconitase_C
scaffold1_277	224308.BSU28240	2.62e-238	655	COG0457@1|root,COG1477@1|root,COG0457@2|Bacteria,COG1477@2|Bacteria,1V7T7@1239|Firmicutes,4HKAH@91061|Bacilli,1ZS6N@1386|Bacillus	H	Tetratricopeptide repeat	ysoA	-	-	-	-	-	-	TPR_19
scaffold1_278	224308.BSU28230	8.12e-283	775	COG0544@1|root,COG0544@2|Bacteria,1TQQ8@1239|Firmicutes,4H9Q8@91061|Bacilli,1ZBRE@1386|Bacillus	D	Involved in protein export. Acts as a chaperone by maintaining the newly synthesized protein in an open conformation. Functions as a peptidyl-prolyl cis-trans isomerase	tig	GO:0005575,GO:0005622,GO:0005623,GO:0005737,GO:0044424,GO:0044464	-	ko:K03545	-	-	-	FKBP_C,Trigger_C,Trigger_N
scaffold1_279	224308.BSU28220	1.56e-294	805	COG1219@1|root,COG1219@2|Bacteria,1TQ00@1239|Firmicutes,4H9U4@91061|Bacilli,1ZANE@1386|Bacillus	O	ATP-dependent specificity component of the Clp protease. It directs the protease to specific substrates. Can perform chaperone functions in the absence of ClpP	clpX	GO:0000166,GO:0003674,GO:0003824,GO:0004176,GO:0005488,GO:0005524,GO:0006508,GO:0006807,GO:0008144,GO:0008150,GO:0008152,GO:0008233,GO:0009056,GO:0009057,GO:0009987,GO:0016462,GO:0016787,GO:0016817,GO:0016818,GO:0016887,GO:0017076,GO:0017111,GO:0019538,GO:0030163,GO:0030554,GO:0032553,GO:0032555,GO:0032559,GO:0035639,GO:0036094,GO:0042623,GO:0043167,GO:0043168,GO:0043170,GO:0044238,GO:0051301,GO:…	-	ko:K03544	ko04112,map04112	-	-	AAA_2,ClpB_D2-small,zf-C4_ClpX
scaffold1_280	224308.BSU28210	0	1066	COG0470@1|root,COG1067@1|root,COG0470@2|Bacteria,COG1067@2|Bacteria,1TP2K@1239|Firmicutes,4HB6F@91061|Bacilli,1ZBW1@1386|Bacillus	LO	Belongs to the peptidase S16 family	lonB	-	3.4.21.53	ko:K04076	-	-	-	AAA,Lon_C
scaffold1_281	224308.BSU28200	0	1467	COG0466@1|root,COG0466@2|Bacteria,1TNYG@1239|Firmicutes,4HAZK@91061|Bacilli,1ZAXX@1386|Bacillus	O	ATP-dependent serine protease that mediates the selective degradation of mutant and abnormal proteins as well as certain short-lived regulatory proteins. Required for cellular homeostasis and for survival from DNA damage and developmental changes induced by stress. Degrades polypeptides processively to yield small peptide fragments that are 5 to 10 amino acids long. Binds to DNA in a double-stran…	lon	GO:0005575,GO:0005622,GO:0005623,GO:0005737,GO:0044424,GO:0044464	3.4.21.53	ko:K01338	ko04112,map04112	-	-	AAA,LON_substr_bdg,Lon_C
scaffold1_282	224308.BSU28190	6.25e-138	390	COG0218@1|root,COG0218@2|Bacteria,1TSPW@1239|Firmicutes,4HBXZ@91061|Bacilli,1ZBX7@1386|Bacillus	D	Necessary for normal cell division and for the maintenance of normal septation	engB	GO:0005575,GO:0005622,GO:0005623,GO:0005737,GO:0005829,GO:0044424,GO:0044444,GO:0044464	-	ko:K03978	-	-	-	MMR_HSR1
scaffold1_283	224308.BSU28180	4.77e-116	332	2CYGZ@1|root,32T47@2|Bacteria,1VA1R@1239|Firmicutes,4HM46@91061|Bacilli,1ZGJG@1386|Bacillus	-	-	ysxD	-	-	-	-	-	-	-
scaffold1_284	224308.BSU28170	7.46e-313	854	COG0373@1|root,COG0373@2|Bacteria,1TQN9@1239|Firmicutes,4HAVC@91061|Bacilli,1ZBER@1386|Bacillus	H	Catalyzes the NADPH-dependent reduction of glutamyl- tRNA(Glu) to glutamate 1-semialdehyde (GSA)	hemA	-	1.2.1.70	ko:K02492	ko00860,ko01100,ko01110,ko01120,map00860,map01100,map01110,map01120	-	-	GlutR_N,GlutR_dimer,Shikimate_DH
scaffold1_285	224308.BSU28160	3.96e-188	523	COG0755@1|root,COG0755@2|Bacteria,1U8IP@1239|Firmicutes,4HD6H@91061|Bacilli,1ZBFP@1386|Bacillus	O	cytochrome C	hemX	GO:0005575,GO:0005623,GO:0005886,GO:0006810,GO:0008150,GO:0008152,GO:0015886,GO:0016020,GO:0044464,GO:0051179,GO:0051181,GO:0051234,GO:0055114,GO:0071702,GO:0071705,GO:0071944,GO:1901678	-	ko:K02497	-	-	-	Cytochrom_C_asm
scaffold1_286	224308.BSU28150	2.1e-218	603	COG0181@1|root,COG0181@2|Bacteria,1TPFQ@1239|Firmicutes,4H9TV@91061|Bacilli,1ZCR0@1386|Bacillus	H	Tetrapolymerization of the monopyrrole PBG into the hydroxymethylbilane pre-uroporphyrinogen in several discrete steps	hemC	GO:0003674,GO:0003824,GO:0004418,GO:0005575,GO:0005622,GO:0005623,GO:0005737,GO:0006725,GO:0006778,GO:0006779,GO:0006783,GO:0006807,GO:0008150,GO:0008152,GO:0009058,GO:0009987,GO:0016740,GO:0016765,GO:0018130,GO:0019438,GO:0033013,GO:0033014,GO:0034641,GO:0042168,GO:0042440,GO:0044237,GO:0044249,GO:0044271,GO:0044424,GO:0044464,GO:0046148,GO:0046483,GO:0051186,GO:0051188,GO:0071704,GO:1901360,GO:…	2.5.1.61	ko:K01749	ko00860,ko01100,ko01110,ko01120,map00860,map01100,map01110,map01120	-	-	Porphobil_deam,Porphobil_deamC
scaffold1_287	224308.BSU28140	2.01e-177	495	COG1587@1|root,COG1587@2|Bacteria,1UHSJ@1239|Firmicutes,4HFY4@91061|Bacilli,1ZGER@1386|Bacillus	H	Uroporphyrinogen-III synthase	hemD	-	4.2.1.75	ko:K01719	ko00860,ko01100,ko01110,ko01120,map00860,map01100,map01110,map01120	-	-	HEM4
scaffold1_288	224308.BSU28130	2.6e-233	642	COG0113@1|root,COG0113@2|Bacteria,1TP09@1239|Firmicutes,4HBQC@91061|Bacilli,1ZARK@1386|Bacillus	H	Belongs to the ALAD family	hemB	GO:0003674,GO:0003824,GO:0004655,GO:0005488,GO:0005575,GO:0005622,GO:0005623,GO:0005737,GO:0005829,GO:0006725,GO:0006778,GO:0006779,GO:0006783,GO:0006807,GO:0008150,GO:0008152,GO:0008270,GO:0009058,GO:0009987,GO:0016829,GO:0016835,GO:0016836,GO:0018130,GO:0019438,GO:0033013,GO:0033014,GO:0034641,GO:0042168,GO:0042440,GO:0043167,GO:0043169,GO:0044237,GO:0044249,GO:0044271,GO:0044424,GO:0044444,GO:…	4.2.1.24	ko:K01698	ko00860,ko01100,ko01110,ko01120,map00860,map01100,map01110,map01120	-	-	ALAD
scaffold1_289	224308.BSU28120	1.29e-314	856	COG0001@1|root,COG0001@2|Bacteria,1TPNH@1239|Firmicutes,4HANQ@91061|Bacilli,1ZBUT@1386|Bacillus	H	Glutamate-1-semialdehyde aminotransferase	hemL	-	5.4.3.8	ko:K01845	ko00860,ko01100,ko01110,ko01120,map00860,map01100,map01110,map01120	-	-	Aminotran_3
scaffold1_290	224308.BSU28110	0	981	COG1388@1|root,COG1388@2|Bacteria,1U052@1239|Firmicutes,4HF2C@91061|Bacilli,1ZB2H@1386|Bacillus	M	stage VI sporulation protein D	spoVID	GO:0003674,GO:0005488,GO:0005515,GO:0019899,GO:0051117	-	ko:K06417	-	-	-	LysM
scaffold1_291	224308.BSU28100	1.74e-251	689	COG2334@1|root,COG2334@2|Bacteria,1V54J@1239|Firmicutes,4HH2K@91061|Bacilli,1ZB97@1386|Bacillus	S	A protein kinase that phosphorylates Ser and Thr residues. Probably acts to suppress the effects of stress linked to accumulation of reactive oxygen species. Probably involved in the extracytoplasmic stress response	ysxE	-	-	-	-	-	-	APH
scaffold1_292	1051501.AYTL01000030_gene2883	1.07e-35	121	2ESUV@1|root,33KD9@2|Bacteria,1VP5F@1239|Firmicutes,4HSYB@91061|Bacilli,1ZIWU@1386|Bacillus	-	-	-	-	-	-	-	-	-	-
scaffold1_293	224308.BSU28090	0	1788	COG0525@1|root,COG0525@2|Bacteria,1TPN4@1239|Firmicutes,4HB85@91061|Bacilli,1ZAS4@1386|Bacillus	J	amino acids such as threonine, to avoid such errors, it has a posttransfer editing activity that hydrolyzes mischarged Thr-tRNA(Val) in a tRNA-dependent manner	valS	GO:0003674,GO:0003824,GO:0004812,GO:0004832,GO:0006082,GO:0006139,GO:0006399,GO:0006412,GO:0006418,GO:0006438,GO:0006518,GO:0006520,GO:0006725,GO:0006807,GO:0008150,GO:0008152,GO:0009058,GO:0009059,GO:0009987,GO:0010467,GO:0016070,GO:0016874,GO:0016875,GO:0019538,GO:0019752,GO:0034641,GO:0034645,GO:0034660,GO:0043038,GO:0043039,GO:0043043,GO:0043170,GO:0043436,GO:0043603,GO:0043604,GO:0044237,GO:…	6.1.1.9	ko:K01873	ko00970,map00970	-	-	Anticodon_1,Val_tRNA-synt_C,tRNA-synt_1
scaffold1_294	224308.BSU28080	1.05e-313	854	COG0285@1|root,COG0285@2|Bacteria,1TPX5@1239|Firmicutes,4HBJM@91061|Bacilli,1ZAWN@1386|Bacillus	H	Belongs to the folylpolyglutamate synthase family	folC	GO:0003674,GO:0003824,GO:0004326,GO:0005575,GO:0005622,GO:0005623,GO:0005737,GO:0006082,GO:0006575,GO:0006725,GO:0006732,GO:0006760,GO:0006761,GO:0006807,GO:0008150,GO:0008152,GO:0008841,GO:0009058,GO:0009108,GO:0009396,GO:0009987,GO:0016053,GO:0016874,GO:0016879,GO:0016881,GO:0018130,GO:0019438,GO:0019752,GO:0034641,GO:0042398,GO:0042558,GO:0042559,GO:0043436,GO:0043603,GO:0043604,GO:0043648,GO:…	6.3.2.12,6.3.2.17	ko:K11754	ko00790,ko01100,map00790,map01100	-	-	Mur_ligase_C,Mur_ligase_M
scaffold1_295	224308.BSU28070	6.22e-162	455	COG1989@1|root,COG1989@2|Bacteria,1TQY4@1239|Firmicutes,4HCC3@91061|Bacilli,1ZCQ2@1386|Bacillus	NOU	COG1989 Type II secretory pathway, prepilin signal peptidase PulO and related peptidases	comC	-	3.4.23.43	ko:K02236,ko:K02654	-	3.A.15.2	-	DiS_P_DiS,Peptidase_A24
scaffold1_296	224308.BSU28060	9.61e-208	578	29RG0@1|root,30CIU@2|Bacteria,1U9YU@1239|Firmicutes,4IK6R@91061|Bacilli,1ZFFM@1386|Bacillus	S	Sporulation related domain	spoIIB	-	-	ko:K06380	-	-	-	SPOR
scaffold1_297	224308.BSU28050	5.81e-131	372	COG0424@1|root,COG0424@2|Bacteria,1V6FH@1239|Firmicutes,4HIMK@91061|Bacilli,1ZGDP@1386|Bacillus	D	septum formation protein Maf	maf	GO:0000278,GO:0000281,GO:0000910,GO:0000917,GO:0005575,GO:0005623,GO:0007049,GO:0008150,GO:0009987,GO:0016043,GO:0022402,GO:0022607,GO:0030428,GO:0032506,GO:0044085,GO:0044464,GO:0051301,GO:0061640,GO:0071840,GO:0090529,GO:1902410,GO:1903047	-	ko:K06287	-	-	-	Maf
scaffold1_298	224308.BSU28040	6.87e-162	453	COG2003@1|root,COG2003@2|Bacteria,1TQ3K@1239|Firmicutes,4HB1W@91061|Bacilli,1ZBYH@1386|Bacillus	E	Belongs to the UPF0758 family	radC	-	-	ko:K03630	-	-	-	RadC
scaffold1_299	224308.BSU28030	2.14e-234	645	COG1077@1|root,COG1077@2|Bacteria,1TP51@1239|Firmicutes,4HA4S@91061|Bacilli,1ZB43@1386|Bacillus	D	Rod shape-determining protein MreB	mreB	-	-	ko:K03569	-	1.A.33.1,9.B.157.1	-	MreB_Mbl
scaffold1_300	224308.BSU28020	1.57e-201	558	COG1792@1|root,COG1792@2|Bacteria,1TR1V@1239|Firmicutes,4HB0K@91061|Bacilli,1ZC8X@1386|Bacillus	M	Involved in formation and maintenance of cell shape	mreC	GO:0003674,GO:0005488,GO:0005515,GO:0005575,GO:0005623,GO:0005886,GO:0008150,GO:0008360,GO:0009273,GO:0009987,GO:0016020,GO:0022603,GO:0022604,GO:0030428,GO:0042546,GO:0043621,GO:0044085,GO:0044464,GO:0050789,GO:0050793,GO:0050794,GO:0051128,GO:0065007,GO:0065008,GO:0071554,GO:0071840,GO:0071944	-	ko:K03570	-	9.B.157.1	-	MreC
scaffold1_301	224308.BSU28010	1.24e-110	319	COG2891@1|root,COG2891@2|Bacteria,1VEN7@1239|Firmicutes,4HNWW@91061|Bacilli,1ZGID@1386|Bacillus	M	shape-determining protein	mreD	GO:0005575,GO:0005623,GO:0005886,GO:0016020,GO:0044464,GO:0071944	-	ko:K03571	-	9.B.157.1	-	MreD
scaffold1_302	224308.BSU28000	6.85e-155	435	COG0850@1|root,COG0850@2|Bacteria,1VAPC@1239|Firmicutes,4HBTI@91061|Bacilli,1ZDSJ@1386|Bacillus	D	Cell division inhibitor that blocks the formation of polar Z ring septums. Rapidly oscillates between the poles of the cell to destabilize FtsZ filaments that have formed before they mature into polar Z rings. Prevents FtsZ polymerization	minC	GO:0000910,GO:0003674,GO:0004857,GO:0007049,GO:0007105,GO:0008150,GO:0009987,GO:0022402,GO:0030234,GO:0031333,GO:0032271,GO:0032272,GO:0032506,GO:0043086,GO:0043254,GO:0044087,GO:0044092,GO:0048519,GO:0048523,GO:0050789,GO:0050790,GO:0050794,GO:0051128,GO:0051129,GO:0051301,GO:0065007,GO:0065009,GO:0098772	-	ko:K03610	-	-	-	MinC_C
scaffold1_303	224308.BSU27990	3.96e-184	513	COG2894@1|root,COG2894@2|Bacteria,1TP6P@1239|Firmicutes,4HB2F@91061|Bacilli,1ZB5P@1386|Bacillus	D	Belongs to the ParA family	minD	GO:0005575,GO:0005623,GO:0005886,GO:0016020,GO:0044464,GO:0071944	-	ko:K03609	-	-	-	AAA_31,CbiA
scaffold1_304	224308.BSU27980	1.01e-184	514	COG0739@1|root,COG0739@2|Bacteria,1TSQI@1239|Firmicutes,4HFC8@91061|Bacilli,1ZFJN@1386|Bacillus	M	COG0739 Membrane proteins related to metalloendopeptidases	spoIVFA	-	-	ko:K06401	-	-	-	Peptidase_M23
scaffold1_305	224308.BSU27970	1.79e-196	545	COG1994@1|root,COG1994@2|Bacteria,1V72P@1239|Firmicutes,4IR6Y@91061|Bacilli,1ZAQ2@1386|Bacillus	S	Stage IV sporulation protein	spoIVFB	-	-	ko:K06402	-	-	-	Peptidase_M50,Peptidase_M50B
scaffold1_306	224308.BSU27960	3.14e-66	201	COG0261@1|root,COG0261@2|Bacteria,1V9YH@1239|Firmicutes,4HIGK@91061|Bacilli,1ZGZG@1386|Bacillus	J	This protein binds to 23S rRNA in the presence of protein L20	rplU	GO:0003674,GO:0003735,GO:0005198	-	ko:K02888	ko03010,map03010	-	-	Ribosomal_L21p
scaffold1_307	224308.BSU27950	6.52e-75	224	COG2868@1|root,COG2868@2|Bacteria,1VEQ9@1239|Firmicutes,4HNMV@91061|Bacilli,1ZI1F@1386|Bacillus	J	ribosomal protein	ysxB	-	-	ko:K07584	-	-	-	Peptidase_Prp
scaffold1_308	1051501.AYTL01000030_gene2867	1.9e-61	188	COG0211@1|root,COG0211@2|Bacteria,1V6HW@1239|Firmicutes,4HIMN@91061|Bacilli,1ZGZ9@1386|Bacillus	J	Belongs to the bacterial ribosomal protein bL27 family	rpmA	GO:0003674,GO:0003735,GO:0005198,GO:0005575,GO:0005622,GO:0005623,GO:0005737,GO:0005829,GO:0005840,GO:0015934,GO:0022625,GO:0022626,GO:0032991,GO:0043226,GO:0043228,GO:0043229,GO:0043232,GO:0044391,GO:0044422,GO:0044424,GO:0044444,GO:0044445,GO:0044446,GO:0044464,GO:1990904	-	ko:K02899	ko03010,map03010	-	-	Ribosomal_L27
scaffold1_310	224308.BSU27930	2.02e-137	388	COG3290@1|root,COG3290@2|Bacteria,1V8IS@1239|Firmicutes,4HQ4T@91061|Bacilli,1ZHUN@1386|Bacillus	T	Sporulation initiation phospho-transferase B, C-terminal	spo0B	GO:0005575,GO:0005622,GO:0005623,GO:0005737,GO:0044424,GO:0044464	-	ko:K06375	ko02020,ko02024,map02020,map02024	-	-	SPOB_a,SPOB_ab
scaffold1_311	224308.BSU27920	3.77e-306	835	COG0536@1|root,COG0536@2|Bacteria,1TPX7@1239|Firmicutes,4H9P8@91061|Bacilli,1ZCM4@1386|Bacillus	S	An essential GTPase which binds GTP, GDP and possibly (p)ppGpp with moderate affinity, with high nucleotide exchange rates and a fairly low GTP hydrolysis rate. Plays a role in control of the cell cycle, stress response, ribosome biogenesis and in those bacteria that undergo differentiation, in morphogenesis control	obg	GO:0000003,GO:0000160,GO:0000166,GO:0001882,GO:0001883,GO:0003674,GO:0005488,GO:0005525,GO:0007154,GO:0007165,GO:0008150,GO:0009987,GO:0017076,GO:0019001,GO:0019954,GO:0023052,GO:0030436,GO:0032502,GO:0032549,GO:0032550,GO:0032553,GO:0032555,GO:0032561,GO:0035556,GO:0035639,GO:0036094,GO:0043167,GO:0043168,GO:0043934,GO:0050789,GO:0050794,GO:0050896,GO:0051716,GO:0065007,GO:0097159,GO:0097367,GO:…	-	ko:K03979	-	-	-	DUF1967,GTP1_OBG,MMR_HSR1
scaffold1_312	224308.BSU27910	3.91e-95	278	COG4492@1|root,COG4492@2|Bacteria,1VAJ9@1239|Firmicutes,4HFRC@91061|Bacilli,1ZFNK@1386|Bacillus	S	Belongs to the UPF0735 family	pheB	-	5.4.99.5	ko:K06209	ko00400,ko01100,ko01110,ko01130,ko01230,map00400,map01100,map01110,map01130,map01230	-	-	ACT,ACT_4
scaffold1_313	224308.BSU27900	4.21e-208	575	COG0077@1|root,COG0077@2|Bacteria,1TPDN@1239|Firmicutes,4HA96@91061|Bacilli,1ZAVW@1386|Bacillus	E	Prephenate dehydratase	pheA	GO:0003674,GO:0003824,GO:0004664,GO:0005575,GO:0005622,GO:0005623,GO:0005737,GO:0006082,GO:0006520,GO:0006558,GO:0006725,GO:0006807,GO:0008150,GO:0008152,GO:0008652,GO:0009058,GO:0009072,GO:0009073,GO:0009094,GO:0009095,GO:0009987,GO:0016053,GO:0016829,GO:0016835,GO:0016836,GO:0017144,GO:0019438,GO:0019752,GO:0043436,GO:0044237,GO:0044238,GO:0044249,GO:0044281,GO:0044283,GO:0044424,GO:0044464,GO:…	4.2.1.51	ko:K04518	ko00400,ko01100,ko01110,ko01130,ko01230,map00400,map01100,map01110,map01130,map01230	-	-	ACT,PDT
scaffold1_314	224308.BSU27890	7.49e-87	257	COG1827@1|root,COG1827@2|Bacteria,1V6EY@1239|Firmicutes,4HGYB@91061|Bacilli,1ZGFK@1386|Bacillus	S	small molecule binding protein (contains 3H domain)	yrxA	-	-	ko:K07105	-	-	-	3H,HTH_11
scaffold1_315	224308.BSU27880	1.31e-287	785	COG1104@1|root,COG1104@2|Bacteria,1TPYU@1239|Firmicutes,4HA5J@91061|Bacilli,1ZCRY@1386|Bacillus	E	Cysteine desulfurase	nifS	-	2.8.1.7	ko:K04487	ko00730,ko01100,ko04122,map00730,map01100,map04122	-	-	Aminotran_5
scaffold1_316	224308.BSU27870	0	1036	COG0029@1|root,COG0029@2|Bacteria,1UHSP@1239|Firmicutes,4H9ZZ@91061|Bacilli,1ZBIE@1386|Bacillus	H	Catalyzes the oxidation of L-aspartate to iminoaspartate	nadB	-	1.4.3.16	ko:K00278	ko00250,ko00760,ko01100,map00250,map00760,map01100	-	-	FAD_binding_2,Succ_DH_flav_C
scaffold1_317	224308.BSU27860	2.28e-160	452	COG0157@1|root,COG0157@2|Bacteria,1TPQC@1239|Firmicutes,4HB46@91061|Bacilli,1ZBVN@1386|Bacillus	H	Belongs to the NadC ModD family	nadC	GO:0003674,GO:0003824,GO:0004514,GO:0005575,GO:0005622,GO:0005623,GO:0005737,GO:0006082,GO:0006139,GO:0006725,GO:0006732,GO:0006733,GO:0006753,GO:0006793,GO:0006796,GO:0006807,GO:0008150,GO:0008152,GO:0009056,GO:0009058,GO:0009108,GO:0009117,GO:0009165,GO:0009435,GO:0009987,GO:0016054,GO:0016740,GO:0016757,GO:0016763,GO:0017144,GO:0018130,GO:0019359,GO:0019362,GO:0019363,GO:0019438,GO:0019637,GO:…	2.4.2.19	ko:K00767	ko00760,ko01100,map00760,map01100	-	-	QRPTase_C,QRPTase_N
scaffold1_318	224308.BSU27850	4.2e-269	736	COG0379@1|root,COG0379@2|Bacteria,1TP6R@1239|Firmicutes,4H9QG@91061|Bacilli,1ZAR3@1386|Bacillus	H	Catalyzes the condensation of iminoaspartate with dihydroxyacetone phosphate to form quinolinate	nadA	GO:0003674,GO:0003824,GO:0005488,GO:0005575,GO:0005622,GO:0005623,GO:0005737,GO:0005829,GO:0006082,GO:0006139,GO:0006520,GO:0006531,GO:0006725,GO:0006732,GO:0006733,GO:0006753,GO:0006793,GO:0006796,GO:0006807,GO:0008150,GO:0008152,GO:0008987,GO:0009058,GO:0009066,GO:0009108,GO:0009117,GO:0009165,GO:0009435,GO:0009987,GO:0016053,GO:0017144,GO:0018130,GO:0019355,GO:0019359,GO:0019362,GO:0019363,GO:…	2.5.1.72	ko:K03517	ko00760,ko01100,map00760,map01100	-	-	NadA
scaffold1_319	224308.BSU27840	9.42e-215	600	COG1388@1|root,COG1388@2|Bacteria,1VETU@1239|Firmicutes,4HP2D@91061|Bacilli,1ZD0H@1386|Bacillus	M	spore coat assembly protein SafA	safA	GO:0003674,GO:0005488,GO:0005515,GO:0019899,GO:0051117	-	ko:K06370	-	-	-	LysM
scaffold1_320	720555.BATR1942_11680	6.85e-68	213	2C7CE@1|root,30872@2|Bacteria,1V67M@1239|Firmicutes,4HHGE@91061|Bacilli,1ZDZH@1386|Bacillus	S	Sporulation lipoprotein YhcN/YlaJ (Spore_YhcN_YlaJ)	-	-	-	ko:K06345	-	-	-	Spore_YhcN_YlaJ
scaffold1_321	224308.BSU27820	1.03e-159	449	COG0217@1|root,COG0217@2|Bacteria,1TPP5@1239|Firmicutes,4H9WJ@91061|Bacilli,1ZBN0@1386|Bacillus	K	transcriptional regulatory protein	yebC	GO:0005575,GO:0005622,GO:0005623,GO:0005737,GO:0005829,GO:0044424,GO:0044444,GO:0044464	-	-	-	-	-	Transcrip_reg
scaffold1_322	224308.BSU27810	0	908	COG1115@1|root,COG1115@2|Bacteria,1TNZP@1239|Firmicutes,4H9SZ@91061|Bacilli,1ZAX7@1386|Bacillus	E	Sodium alanine symporter	yrbD	GO:0005575,GO:0005623,GO:0005886,GO:0016020,GO:0044464,GO:0071944	-	ko:K03310	-	2.A.25	-	Na_Ala_symp
scaffold1_324	1051501.AYTL01000030_gene2853	1.05e-66	203	2CJYE@1|root,32SB3@2|Bacteria,1VAGT@1239|Firmicutes,4HRVP@91061|Bacilli,1ZH9N@1386|Bacillus	S	Family of unknown function (DUF5412)	-	-	-	-	-	-	-	DUF5412
scaffold1_326	224308.BSU27785	6.65e-152	427	COG2112@1|root,COG2112@2|Bacteria,1UIYE@1239|Firmicutes,4ISX4@91061|Bacilli,1ZF0H@1386|Bacillus	T	serine threonine protein kinase	yrzF	-	-	-	-	-	-	Pkinase
scaffold1_327	224308.BSU27770	4.59e-247	678	COG0673@1|root,COG0673@2|Bacteria,1TP83@1239|Firmicutes,4HAKY@91061|Bacilli,1ZBDM@1386|Bacillus	S	Oxidoreductase family, NAD-binding Rossmann fold	idhA	-	1.1.1.18,1.1.1.369	ko:K00010	ko00521,ko00562,ko01100,ko01120,ko01130,map00521,map00562,map01100,map01120,map01130	-	-	GFO_IDH_MocA,GFO_IDH_MocA_C
scaffold1_328	224308.BSU27760	0	882	COG0477@1|root,COG2814@2|Bacteria,1TRNB@1239|Firmicutes,4HCAI@91061|Bacilli,1ZCJH@1386|Bacillus	EGP	the major facilitator superfamily	csbX	-	-	-	-	-	-	MFS_1
scaffold1_329	224308.BSU27750	3.74e-120	343	2DGQY@1|root,32U7R@2|Bacteria,1V83A@1239|Firmicutes,4HKRI@91061|Bacilli,1ZH9Y@1386|Bacillus	S	BofC C-terminal domain	bofC	-	-	ko:K06318	-	-	-	BOFC_N,BofC_C
scaffold1_330	224308.BSU27740	2.24e-134	381	COG0632@1|root,COG0632@2|Bacteria,1V3KF@1239|Firmicutes,4HHI5@91061|Bacilli,1ZBJT@1386|Bacillus	L	The RuvA-RuvB complex in the presence of ATP renatures cruciform structure in supercoiled DNA with palindromic sequence, indicating that it may promote strand exchange reactions in homologous recombination. RuvAB is a helicase that mediates the Holliday junction migration by localized denaturation and reannealing. RuvA stimulates, in the presence of DNA, the weak ATPase activity of RuvB	ruvA	-	3.6.4.12	ko:K03550	ko03440,map03440	-	-	HHH_5,RuvA_C,RuvA_N
scaffold1_331	224308.BSU27730	1.25e-236	651	COG2255@1|root,COG2255@2|Bacteria,1TR47@1239|Firmicutes,4HBMW@91061|Bacilli,1ZC5A@1386|Bacillus	L	The RuvA-RuvB complex in the presence of ATP renatures cruciform structure in supercoiled DNA with palindromic sequence, indicating that it may promote strand exchange reactions in homologous recombination. RuvAB is a helicase that mediates the Holliday junction migration by localized denaturation and reannealing	ruvB	-	3.6.4.12	ko:K03551	ko03440,map03440	-	-	RuvB_C,RuvB_N
scaffold1_332	1051501.AYTL01000030_gene2846	2.26e-25	95.1	2DNS1@1|root,32YVX@2|Bacteria,1VEGC@1239|Firmicutes,4HPC6@91061|Bacilli,1ZJ6M@1386|Bacillus	S	Protein of unknown function (DUF2905)	yrzS	-	-	-	-	-	-	DUF2905
scaffold1_333	224308.BSU27720	7.04e-247	677	COG0809@1|root,COG0809@2|Bacteria,1TPKD@1239|Firmicutes,4H9PT@91061|Bacilli,1ZB71@1386|Bacillus	J	Transfers and isomerizes the ribose moiety from AdoMet to the 7-aminomethyl group of 7-deazaguanine (preQ1-tRNA) to give epoxyqueuosine (oQ-tRNA)	queA	GO:0002097,GO:0002099,GO:0003674,GO:0003824,GO:0006139,GO:0006396,GO:0006399,GO:0006400,GO:0006725,GO:0006807,GO:0008033,GO:0008150,GO:0008152,GO:0008616,GO:0009058,GO:0009116,GO:0009119,GO:0009163,GO:0009451,GO:0009987,GO:0010467,GO:0016070,GO:0016740,GO:0016853,GO:0018130,GO:0019438,GO:0034404,GO:0034470,GO:0034641,GO:0034654,GO:0034660,GO:0042455,GO:0043170,GO:0043412,GO:0044237,GO:0044238,GO:…	2.4.99.17	ko:K07568	-	-	-	Queuosine_synth
scaffold1_334	224308.BSU27710	4.55e-290	790	COG0343@1|root,COG0343@2|Bacteria,1TNZ4@1239|Firmicutes,4HCNM@91061|Bacilli,1ZBFJ@1386|Bacillus	F	Catalyzes the base-exchange of a guanine (G) residue with the queuine precursor 7-aminomethyl-7-deazaguanine (PreQ1) at position 34 (anticodon wobble position) in tRNAs with GU(N) anticodons (tRNA-Asp, -Asn, -His and -Tyr). Catalysis occurs through a double-displacement mechanism. The nucleophile active site attacks the C1' of nucleotide 34 to detach the guanine base from the RNA, forming a coval…	tgt	GO:0005575,GO:0005622,GO:0005623,GO:0005737,GO:0006139,GO:0006725,GO:0006807,GO:0008150,GO:0008152,GO:0008616,GO:0009058,GO:0009116,GO:0009119,GO:0009163,GO:0009987,GO:0018130,GO:0019438,GO:0034404,GO:0034641,GO:0034654,GO:0042455,GO:0044237,GO:0044238,GO:0044249,GO:0044271,GO:0044281,GO:0044283,GO:0044424,GO:0044464,GO:0046116,GO:0046483,GO:0055086,GO:0071704,GO:1901135,GO:1901137,GO:1901360,GO:…	2.4.2.29	ko:K00773	-	-	-	TGT
scaffold1_335	224308.BSU27700	1.76e-52	165	COG1862@1|root,COG1862@2|Bacteria,1VEMC@1239|Firmicutes,4HNK0@91061|Bacilli,1ZHST@1386|Bacillus	U	Preprotein translocase subunit YajC	yajC	-	-	ko:K03210	ko02024,ko03060,ko03070,map02024,map03060,map03070	3.A.5.1,3.A.5.2	-	YajC
scaffold1_336	224308.BSU27690	2.95e-96	281	2E8Q1@1|root,33314@2|Bacteria,1VFPE@1239|Firmicutes,4HPJ2@91061|Bacilli,1ZHSS@1386|Bacillus	S	Protein of unknown function (DUF3792)	yrzE	-	-	-	-	-	-	DUF3792
scaffold1_337	224308.BSU27680	1.67e-142	403	COG2323@1|root,COG2323@2|Bacteria,1V3NW@1239|Firmicutes,4HHEY@91061|Bacilli,1ZDIR@1386|Bacillus	S	membrane	yrbG	-	-	-	-	-	-	DUF421
scaffold1_338	224308.BSU27670	0	930	COG2244@1|root,COG2244@2|Bacteria,1TNYX@1239|Firmicutes,4HAB7@91061|Bacilli,1ZDHC@1386|Bacillus	S	COG2244 Membrane protein involved in the export of O-antigen and teichoic acid	spoVB	-	-	ko:K06409	-	2.A.66.2.14	-	Polysacc_synt,Polysacc_synt_C
scaffold1_339	224308.BSU27660	5.53e-65	197	2E6NG@1|root,3318Y@2|Bacteria,1VHES@1239|Firmicutes,4HP4D@91061|Bacilli,1ZJ02@1386|Bacillus	S	Post-transcriptional regulator	yrzD	-	-	-	-	-	-	Post_transc_reg
scaffold1_340	224308.BSU27650	0	1352	COG0341@1|root,COG0342@1|root,COG0341@2|Bacteria,COG0342@2|Bacteria,1TQVT@1239|Firmicutes,4HB6K@91061|Bacilli,1ZBS9@1386|Bacillus	U	Part of the Sec protein translocase complex. Interacts with the SecYEG preprotein conducting channel. SecDF uses the proton motive force (PMF) to complete protein translocation after the ATP-dependent function of SecA	secD	GO:0005575,GO:0005623,GO:0005886,GO:0005887,GO:0006810,GO:0008104,GO:0008150,GO:0015031,GO:0015833,GO:0016020,GO:0016021,GO:0031224,GO:0031226,GO:0033036,GO:0042886,GO:0044425,GO:0044459,GO:0044464,GO:0045184,GO:0051179,GO:0051234,GO:0071702,GO:0071705,GO:0071944	-	ko:K03072,ko:K12257	ko02024,ko03060,ko03070,map02024,map03060,map03070	2.A.6.4,3.A.5.2,3.A.5.7	-	SecD_SecF,Sec_GG
scaffold1_341	224308.BSU27640	5.35e-113	324	COG0490@1|root,COG0490@2|Bacteria,1V544@1239|Firmicutes,4HI3A@91061|Bacilli,1ZGIQ@1386|Bacillus	P	regulatory, ligand-binding protein related to C-terminal domains of K channels	trkA1	-	-	ko:K07228	-	-	-	TrkA_C
scaffold1_342	224308.BSU27630	7.52e-65	198	COG5416@1|root,COG5416@2|Bacteria,1VGMG@1239|Firmicutes,4HQ29@91061|Bacilli,1ZIY0@1386|Bacillus	S	Lipopolysaccharide assembly protein A domain	yrvD	-	-	-	-	-	-	LapA_dom
scaffold1_343	224308.BSU27620	0	1530	COG0608@1|root,COG4199@1|root,COG0608@2|Bacteria,COG4199@2|Bacteria,1TPXE@1239|Firmicutes,4H9UP@91061|Bacilli,1ZBAT@1386|Bacillus	L	Single-stranded-DNA-specific exonuclease RecJ	recJ	-	-	ko:K07462	ko03410,ko03430,ko03440,map03410,map03430,map03440	-	-	DHH,DHHA1,ssDNA-exonuc_C
scaffold1_344	224308.BSU27610	1.78e-118	338	COG0503@1|root,COG0503@2|Bacteria,1V1BV@1239|Firmicutes,4HFUA@91061|Bacilli,1ZD01@1386|Bacillus	F	Catalyzes a salvage reaction resulting in the formation of AMP, that is energically less costly than de novo synthesis	apt	GO:0003674,GO:0003824,GO:0003999,GO:0005575,GO:0005622,GO:0005623,GO:0005737,GO:0006139,GO:0006144,GO:0006168,GO:0006725,GO:0006807,GO:0008150,GO:0008152,GO:0009058,GO:0009112,GO:0009113,GO:0009987,GO:0016740,GO:0016757,GO:0016763,GO:0018130,GO:0019438,GO:0034641,GO:0034654,GO:0042440,GO:0043094,GO:0043096,GO:0043101,GO:0044237,GO:0044238,GO:0044249,GO:0044271,GO:0044281,GO:0044424,GO:0044464,GO:…	2.4.2.7	ko:K00759	ko00230,ko01100,map00230,map01100	-	-	Pribosyltran
scaffold1_345	224308.BSU27600	0	1420	COG0317@1|root,COG0317@2|Bacteria,1TNYZ@1239|Firmicutes,4HBX7@91061|Bacilli,1ZBN6@1386|Bacillus	KT	In eubacteria ppGpp (guanosine 3'-diphosphate 5-' diphosphate) is a mediator of the stringent response that coordinates a variety of cellular activities in response to changes in nutritional abundance	relA	GO:0003674,GO:0003824,GO:0005575,GO:0005618,GO:0005623,GO:0005886,GO:0006139,GO:0006163,GO:0006725,GO:0006753,GO:0006793,GO:0006796,GO:0006807,GO:0006950,GO:0008150,GO:0008152,GO:0008728,GO:0008893,GO:0009116,GO:0009117,GO:0009119,GO:0009150,GO:0009259,GO:0009605,GO:0009987,GO:0009991,GO:0015969,GO:0016020,GO:0016740,GO:0016772,GO:0016778,GO:0016787,GO:0016788,GO:0016794,GO:0019637,GO:0019693,GO:…	2.7.6.5	ko:K00951	ko00230,map00230	-	-	ACT_4,HD_4,RelA_SpoT,TGS
scaffold1_346	1051501.AYTL01000030_gene2832	6.75e-91	267	COG1490@1|root,COG1490@2|Bacteria,1V6GH@1239|Firmicutes,4HINN@91061|Bacilli,1ZG82@1386|Bacillus	J	rejects L-amino acids rather than detecting D-amino acids in the active site. By recycling D-aminoacyl-tRNA to D-amino acids and free tRNA molecules, this enzyme counteracts the toxicity associated with the formation of D-aminoacyl-tRNA entities in vivo and helps enforce protein L-homochirality	dtd	GO:0002161,GO:0003674,GO:0003824,GO:0005575,GO:0005622,GO:0005623,GO:0005737,GO:0006139,GO:0006399,GO:0006450,GO:0006725,GO:0006807,GO:0008150,GO:0008152,GO:0009987,GO:0016070,GO:0016787,GO:0016788,GO:0034641,GO:0034660,GO:0043170,GO:0044237,GO:0044238,GO:0044424,GO:0044464,GO:0046483,GO:0051499,GO:0051500,GO:0052689,GO:0065007,GO:0065008,GO:0071704,GO:0090304,GO:0106074,GO:0140098,GO:0140101,GO:…	-	ko:K07560	-	-	-	Tyr_Deacylase
scaffold1_347	224308.BSU27580	0	931	COG0860@1|root,COG3103@1|root,COG0860@2|Bacteria,COG3103@2|Bacteria,COG4991@2|Bacteria,1UYPW@1239|Firmicutes,4HBVT@91061|Bacilli,1ZDI1@1386|Bacillus	M	COG3103 SH3 domain protein	lytH	GO:0005575,GO:0005623,GO:0030288,GO:0030313,GO:0031975,GO:0042597,GO:0044464	3.5.1.28	ko:K01448	ko01503,map01503	-	-	Amidase_3,SH3_3
scaffold1_349	224308.BSU27560	4.26e-310	844	COG0124@1|root,COG0124@2|Bacteria,1TP3D@1239|Firmicutes,4HAM2@91061|Bacilli,1ZBXR@1386|Bacillus	J	histidyl-tRNA synthetase	hisS	-	6.1.1.21	ko:K01892	ko00970,map00970	-	-	HGTP_anticodon,tRNA-synt_2b,tRNA-synt_His
scaffold1_350	224308.BSU27550	0	1155	COG0173@1|root,COG0173@2|Bacteria,1TPCN@1239|Firmicutes,4HACD@91061|Bacilli,1ZBXI@1386|Bacillus	J	Aspartyl-tRNA synthetase with relaxed tRNA specificity since it is able to aspartylate not only its cognate tRNA(Asp) but also tRNA(Asn). Reaction proceeds in two steps L-aspartate is first activated by ATP to form Asp-AMP and then transferred to the acceptor end of tRNA(Asp Asn)	aspS	-	6.1.1.12	ko:K01876	ko00970,map00970	-	-	GAD,tRNA-synt_2,tRNA_anti-codon
scaffold1_351	224308.BSU27540	2.68e-175	489	COG1179@1|root,COG1179@2|Bacteria,1TQ7A@1239|Firmicutes,4H9KZ@91061|Bacilli,1ZBGG@1386|Bacillus	H	COG1179 Dinucleotide-utilizing enzymes involved in molybdopterin and thiamine biosynthesis family 1	yrvM	GO:0003674,GO:0003824,GO:0006139,GO:0006396,GO:0006399,GO:0006400,GO:0006725,GO:0006807,GO:0008033,GO:0008150,GO:0008152,GO:0009451,GO:0009987,GO:0010467,GO:0016070,GO:0016829,GO:0016835,GO:0016836,GO:0034470,GO:0034641,GO:0034660,GO:0043170,GO:0043412,GO:0044237,GO:0044238,GO:0046483,GO:0061503,GO:0061504,GO:0071704,GO:0090304,GO:0140098,GO:0140101,GO:1901360	-	ko:K22132	-	-	-	ThiF
scaffold1_352	224308.BSU27530	1.94e-302	825	COG2256@1|root,COG2256@2|Bacteria,1TPVV@1239|Firmicutes,4HAIS@91061|Bacilli,1ZBCW@1386|Bacillus	L	COG2256 ATPase related to the helicase subunit of the Holliday junction resolvase	rarA	-	-	ko:K07478	-	-	-	AAA,AAA_assoc_2,MgsA_C,RuvB_N
scaffold1_353	224308.BSU27520	6.68e-92	269	COG1959@1|root,COG1959@2|Bacteria,1V3QB@1239|Firmicutes,4HHCF@91061|Bacilli,1ZFKT@1386|Bacillus	K	Transcriptional regulator	cymR	GO:0001047,GO:0001067,GO:0003674,GO:0003676,GO:0003677,GO:0005488,GO:0005515,GO:0005575,GO:0008150,GO:0009987,GO:0016043,GO:0022607,GO:0032991,GO:0032993,GO:0042802,GO:0042803,GO:0043933,GO:0044085,GO:0044212,GO:0046983,GO:0051259,GO:0051260,GO:0051262,GO:0051289,GO:0051291,GO:0065003,GO:0071840,GO:0097159,GO:1901363	-	ko:K17472	-	-	-	Rrf2
scaffold1_354	224308.BSU27510	2.66e-270	740	COG1104@1|root,COG1104@2|Bacteria,1TP21@1239|Firmicutes,4HA6H@91061|Bacilli,1ZB1B@1386|Bacillus	E	Cysteine desulfurase	iscS	-	2.8.1.7	ko:K04487	ko00730,ko01100,ko04122,map00730,map01100,map04122	-	-	Aminotran_5
scaffold1_355	224308.BSU27500	5.64e-279	761	COG0482@1|root,COG0482@2|Bacteria,1TPIZ@1239|Firmicutes,4HBJ6@91061|Bacilli,1ZBWQ@1386|Bacillus	J	Catalyzes the 2-thiolation of uridine at the wobble position (U34) of tRNA, leading to the formation of s(2)U34	mnmA	GO:0002097,GO:0002098,GO:0002143,GO:0006139,GO:0006396,GO:0006399,GO:0006400,GO:0006725,GO:0006807,GO:0008033,GO:0008150,GO:0008152,GO:0009451,GO:0009987,GO:0010467,GO:0016070,GO:0034227,GO:0034470,GO:0034641,GO:0034660,GO:0043170,GO:0043412,GO:0044237,GO:0044238,GO:0046483,GO:0071704,GO:0090304,GO:1901360	2.8.1.13	ko:K00566	ko04122,map04122	-	-	tRNA_Me_trans
scaffold1_356	1051501.AYTL01000030_gene2822	2.62e-21	95.1	COG0457@1|root,COG0457@2|Bacteria,1V1HX@1239|Firmicutes,4HG5V@91061|Bacilli,1ZCPW@1386|Bacillus	S	COG0457 FOG TPR repeat	yrrB	-	-	-	-	-	-	TPR_1,TPR_16,TPR_2,TPR_6,TPR_8
scaffold1_357	224308.BSU27480	0	1561	COG0507@1|root,COG0507@2|Bacteria,1TPZH@1239|Firmicutes,4HATQ@91061|Bacilli,1ZAYS@1386|Bacillus	L	DNA-dependent ATPase and ATP-dependent 5'-3' DNA helicase. Has no activity on blunt DNA or DNA with 3'-overhangs, requires at least 10 bases of 5'-ssDNA for helicase activity	recD2	-	3.1.11.5	ko:K03581	ko03440,map03440	-	-	AAA_30,HHH_4,HHH_5,UvrD_C_2
scaffold1_358	224308.BSU27470	3.26e-104	302	COG3881@1|root,COG3881@2|Bacteria,1VEG9@1239|Firmicutes,4HPBU@91061|Bacilli,1ZH8E@1386|Bacillus	S	protein conserved in bacteria	yrrD	-	-	-	-	-	-	PRC
scaffold1_359	224308.BSU27469	1.19e-41	136	2E4YS@1|root,32ZSJ@2|Bacteria,1VEX3@1239|Firmicutes,4HNZ8@91061|Bacilli,1ZIT3@1386|Bacillus	-	-	yrzR	-	-	-	-	-	-	-
scaffold1_360	279010.BL05285	2.66e-12	60.8	2BGYN@1|root,32AYR@2|Bacteria,1UB24@1239|Firmicutes,4IMF0@91061|Bacilli,1ZJZY@1386|Bacillus	S	Protein of unknown function (DUF3918)	-	-	-	-	-	-	-	DUF3918
scaffold1_361	224308.BSU27460	6.25e-138	392	COG0765@1|root,COG0765@2|Bacteria,1UJM4@1239|Firmicutes,4HBAS@91061|Bacilli,1ZCE8@1386|Bacillus	P	ABC transporter	glnP	GO:0003333,GO:0003674,GO:0005215,GO:0005342,GO:0005575,GO:0005623,GO:0005886,GO:0006810,GO:0006811,GO:0006820,GO:0006865,GO:0008150,GO:0008509,GO:0008514,GO:0015075,GO:0015171,GO:0015318,GO:0015711,GO:0015849,GO:0016020,GO:0022857,GO:0034220,GO:0044464,GO:0046942,GO:0046943,GO:0051179,GO:0051234,GO:0055085,GO:0071702,GO:0071705,GO:0071944,GO:0098656,GO:1903825,GO:1905039	-	ko:K10040	ko02010,map02010	3.A.1.3	-	BPD_transp_1
scaffold1_362	224308.BSU27450	3.24e-139	395	COG0765@1|root,COG0765@2|Bacteria,1TQ5K@1239|Firmicutes,4HFBH@91061|Bacilli,1ZCEF@1386|Bacillus	P	ABC transporter	glnM	GO:0003333,GO:0003674,GO:0005215,GO:0005342,GO:0005575,GO:0005623,GO:0005886,GO:0006810,GO:0006811,GO:0006820,GO:0006865,GO:0008150,GO:0008509,GO:0008514,GO:0015075,GO:0015171,GO:0015318,GO:0015711,GO:0015849,GO:0016020,GO:0022857,GO:0034220,GO:0044464,GO:0046942,GO:0046943,GO:0051179,GO:0051234,GO:0055085,GO:0071702,GO:0071705,GO:0071944,GO:0098656,GO:1903825,GO:1905039	-	ko:K10040	ko02010,map02010	3.A.1.3	-	BPD_transp_1
scaffold1_363	224308.BSU27440	1.74e-185	516	COG0834@1|root,COG0834@2|Bacteria,1TT11@1239|Firmicutes,4HAHV@91061|Bacilli,1ZCGF@1386|Bacillus	ET	Belongs to the bacterial solute-binding protein 3 family	glnH	-	-	ko:K09969,ko:K10039	ko02010,map02010	3.A.1.3,3.A.1.3.18,3.A.1.3.7,3.A.1.3.8	-	SBP_bac_3
scaffold1_364	224308.BSU27430	9.37e-170	474	COG1126@1|root,COG1126@2|Bacteria,1TNYD@1239|Firmicutes,4H9WY@91061|Bacilli,1ZB2E@1386|Bacillus	E	COG1126 ABC-type polar amino acid transport system, ATPase component	glnQ	-	-	ko:K09972,ko:K10041	ko02010,map02010	3.A.1.3,3.A.1.3.17,3.A.1.3.18,3.A.1.3.7,3.A.1.3.8	-	ABC_tran
scaffold1_365	224308.BSU27420	1.07e-242	668	COG0628@1|root,COG0628@2|Bacteria,1TQ84@1239|Firmicutes,4H9SR@91061|Bacilli,1ZBGE@1386|Bacillus	S	AI-2E family transporter	yrrI	GO:0003674,GO:0005215,GO:0005575,GO:0005623,GO:0005886,GO:0005887,GO:0006810,GO:0008150,GO:0016020,GO:0016021,GO:0031224,GO:0031226,GO:0044425,GO:0044459,GO:0044464,GO:0051179,GO:0051234,GO:0055085,GO:0071944	-	-	-	-	-	AI-2E_transport
scaffold1_366	224308.BSU27410	0	1711	COG0013@1|root,COG0013@2|Bacteria,1TPK6@1239|Firmicutes,4H9XC@91061|Bacilli,1ZB9E@1386|Bacillus	J	Catalyzes the attachment of alanine to tRNA(Ala) in a two-step reaction alanine is first activated by ATP to form Ala- AMP and then transferred to the acceptor end of tRNA(Ala). Also edits incorrectly charged Ser-tRNA(Ala) and Gly-tRNA(Ala) via its editing domain	alaS	GO:0003674,GO:0003824,GO:0004812,GO:0004813,GO:0005488,GO:0005575,GO:0005622,GO:0005623,GO:0005737,GO:0005829,GO:0006082,GO:0006139,GO:0006396,GO:0006399,GO:0006400,GO:0006412,GO:0006418,GO:0006419,GO:0006518,GO:0006520,GO:0006725,GO:0006807,GO:0008033,GO:0008150,GO:0008152,GO:0009058,GO:0009059,GO:0009451,GO:0009987,GO:0010467,GO:0016070,GO:0016597,GO:0016874,GO:0016875,GO:0019538,GO:0019752,GO:…	6.1.1.7	ko:K01872	ko00970,map00970	-	-	DHHA1,tRNA-synt_2c,tRNA_SAD
scaffold1_367	224308.BSU27400	2.6e-54	170	COG4472@1|root,COG4472@2|Bacteria,1VAC4@1239|Firmicutes,4HKD0@91061|Bacilli,1ZHU7@1386|Bacillus	S	Belongs to the UPF0297 family	yrzL	-	-	-	-	-	-	DUF965
scaffold1_368	224308.BSU27390	2.24e-92	270	COG0816@1|root,COG0816@2|Bacteria,1V6ER@1239|Firmicutes,4HH04@91061|Bacilli,1ZG6Y@1386|Bacillus	L	Could be a nuclease involved in processing of the 5'-end of pre-16S rRNA	yrrK	GO:0000966,GO:0000967,GO:0005575,GO:0005622,GO:0005623,GO:0005737,GO:0005829,GO:0006139,GO:0006364,GO:0006396,GO:0006725,GO:0006807,GO:0008150,GO:0008152,GO:0009987,GO:0010467,GO:0016070,GO:0016072,GO:0022613,GO:0034470,GO:0034471,GO:0034641,GO:0034660,GO:0042254,GO:0043170,GO:0044085,GO:0044237,GO:0044238,GO:0044424,GO:0044444,GO:0044464,GO:0046483,GO:0071704,GO:0071840,GO:0090304,GO:1901360	-	ko:K07447	-	-	-	RuvX
scaffold1_369	224308.BSU27380	4.17e-60	185	COG3906@1|root,COG3906@2|Bacteria,1VAPW@1239|Firmicutes,4HKV7@91061|Bacilli,1ZI20@1386|Bacillus	S	Belongs to the UPF0473 family	yrzB	-	-	-	-	-	-	DUF1292
scaffold1_370	224308.BSU27370	1.97e-237	655	COG1559@1|root,COG1559@2|Bacteria,1TS48@1239|Firmicutes,4HAUV@91061|Bacilli,1ZC44@1386|Bacillus	S	Functions as a peptidoglycan terminase that cleaves nascent peptidoglycan strands endolytically to terminate their elongation	mltG	-	-	ko:K07082	-	-	-	YceG
scaffold1_371	224308.BSU27360	6.65e-153	429	COG4122@1|root,COG4122@2|Bacteria,1UF4M@1239|Firmicutes,4HE9E@91061|Bacilli,1ZFK8@1386|Bacillus	S	O-methyltransferase	yrrM	-	2.1.1.104	ko:K00588	ko00360,ko00940,ko00941,ko00945,ko01100,ko01110,map00360,map00940,map00941,map00945,map01100,map01110	-	-	Methyltransf_3
scaffold1_372	224308.BSU27350	3.64e-221	610	COG0826@1|root,COG0826@2|Bacteria,1TQIZ@1239|Firmicutes,4HA2T@91061|Bacilli,1ZAXB@1386|Bacillus	O	Peptidase U32	yrrN	-	-	ko:K08303	ko05120,map05120	-	-	Peptidase_U32
scaffold1_373	224308.BSU27340	2.67e-312	850	COG0826@1|root,COG0826@2|Bacteria,1TPRE@1239|Firmicutes,4HBEG@91061|Bacilli,1ZC7K@1386|Bacillus	O	COG0826 Collagenase and related proteases	yrrO	-	-	ko:K08303	ko05120,map05120	-	-	Peptidase_U32,Peptidase_U32_C
scaffold1_374	224308.BSU27330	4.51e-148	417	COG0572@1|root,COG0572@2|Bacteria,1TQ4V@1239|Firmicutes,4HAVR@91061|Bacilli,1ZB2B@1386|Bacillus	F	Cytidine monophosphokinase	udk	GO:0003674,GO:0003824,GO:0004849,GO:0005575,GO:0005622,GO:0005623,GO:0005737,GO:0005829,GO:0006139,GO:0006206,GO:0006213,GO:0006220,GO:0006221,GO:0006222,GO:0006725,GO:0006753,GO:0006793,GO:0006796,GO:0006807,GO:0008150,GO:0008152,GO:0008655,GO:0009058,GO:0009112,GO:0009116,GO:0009117,GO:0009119,GO:0009123,GO:0009124,GO:0009129,GO:0009130,GO:0009156,GO:0009161,GO:0009163,GO:0009165,GO:0009173,GO:…	2.7.1.48	ko:K00876	ko00240,ko00983,ko01100,map00240,map00983,map01100	-	-	PRK
scaffold1_375	224308.BSU27320	3.97e-102	296	COG0782@1|root,COG0782@2|Bacteria,1V44S@1239|Firmicutes,4HGZU@91061|Bacilli,1ZFQI@1386|Bacillus	K	Necessary for efficient RNA polymerase transcription elongation past template-encoded arresting sites. The arresting sites in DNA have the property of trapping a certain fraction of elongating RNA polymerases that pass through, resulting in locked ternary complexes. Cleavage of the nascent transcript by cleavage factors such as GreA or GreB allows the resumption of elongation from the new 3'termi…	greA	GO:0006139,GO:0006351,GO:0006354,GO:0006725,GO:0006807,GO:0008150,GO:0008152,GO:0009058,GO:0009059,GO:0009987,GO:0010467,GO:0016070,GO:0018130,GO:0019438,GO:0032774,GO:0034641,GO:0034645,GO:0034654,GO:0043170,GO:0044237,GO:0044238,GO:0044249,GO:0044260,GO:0044271,GO:0046483,GO:0071704,GO:0090304,GO:0097659,GO:1901360,GO:1901362,GO:1901576	-	ko:K03624	-	-	-	GreA_GreB,GreA_GreB_N
scaffold1_376	224308.BSU27310	0	1133	COG0768@1|root,COG0768@2|Bacteria,1TQKI@1239|Firmicutes,4HC5S@91061|Bacilli,1ZBDB@1386|Bacillus	M	Penicillin-binding Protein	pbpI	-	-	ko:K21468	-	-	-	PBP_dimer,Transpeptidase
scaffold1_377	224308.BSU27300	5.48e-100	297	2BJ57@1|root,32DEE@2|Bacteria,1V93H@1239|Firmicutes,4HN71@91061|Bacilli,1ZH00@1386|Bacillus	S	Protein of unknown function (DUF1510)	yrrS	-	-	-	-	-	-	DUF1510
scaffold1_378	224308.BSU27290	2.86e-35	120	2E6WR@1|root,331G7@2|Bacteria,1VHCS@1239|Firmicutes,4HQVN@91061|Bacilli,1ZIT5@1386|Bacillus	S	Protein of unknown function (DUF2536)	yrzA	-	-	-	-	-	-	DUF2536
scaffold1_379	224308.BSU27280	3.44e-153	430	COG0500@1|root,COG2226@2|Bacteria,1V3T6@1239|Firmicutes,4HHF1@91061|Bacilli,1ZFN7@1386|Bacillus	Q	Could be a S-adenosyl-L-methionine-dependent methyltransferase	yrrT	GO:0003674,GO:0003824,GO:0005575,GO:0005622,GO:0005623,GO:0005737,GO:0008150,GO:0008152,GO:0008168,GO:0008757,GO:0016740,GO:0016741,GO:0032259,GO:0044424,GO:0044464	-	ko:K17462	ko00270,ko01100,ko01230,map00270,map01100,map01230	-	-	Methyltransf_11,Methyltransf_23,Methyltransf_25
scaffold1_380	224308.BSU27270	5.64e-161	451	COG0775@1|root,COG0775@2|Bacteria,1U7WK@1239|Firmicutes,4HB8K@91061|Bacilli,1ZB7T@1386|Bacillus	E	Catalyzes the irreversible cleavage of the glycosidic bond in both 5'-methylthioadenosine (MTA) and S- adenosylhomocysteine (SAH AdoHcy) to adenine and the corresponding thioribose, 5'-methylthioribose and S-ribosylhomocysteine, respectively	mtnN	-	3.2.2.9	ko:K01243	ko00270,ko01100,ko01230,map00270,map01100,map01230	-	-	PNP_UDP_1
scaffold1_381	224308.BSU27260	4.07e-217	599	COG0031@1|root,COG0031@2|Bacteria,1TP30@1239|Firmicutes,4HAMU@91061|Bacilli,1ZD93@1386|Bacillus	E	Cysteine synthase	mccA	GO:0000096,GO:0000097,GO:0003674,GO:0003824,GO:0004122,GO:0004124,GO:0005488,GO:0005575,GO:0005622,GO:0005623,GO:0005737,GO:0006082,GO:0006520,GO:0006534,GO:0006535,GO:0006563,GO:0006790,GO:0006807,GO:0008144,GO:0008150,GO:0008152,GO:0008284,GO:0008652,GO:0009058,GO:0009069,GO:0009070,GO:0009987,GO:0016053,GO:0016740,GO:0016765,GO:0016829,GO:0016835,GO:0016836,GO:0016846,GO:0019344,GO:0019752,GO:…	2.5.1.134,2.5.1.47	ko:K01738,ko:K17216	ko00270,ko00920,ko01100,ko01110,ko01120,ko01130,ko01200,ko01230,map00270,map00920,map01100,map01110,map01120,map01130,map01200,map01230	-	-	PALP
scaffold1_382	224308.BSU27250	2.86e-267	732	COG0626@1|root,COG0626@2|Bacteria,1TPC7@1239|Firmicutes,4HAFQ@91061|Bacilli,1ZAR9@1386|Bacillus	E	cystathionine	mccB	GO:0000096,GO:0000098,GO:0003674,GO:0003824,GO:0003962,GO:0004123,GO:0005575,GO:0005622,GO:0005623,GO:0005737,GO:0006082,GO:0006520,GO:0006790,GO:0006807,GO:0008150,GO:0008152,GO:0008284,GO:0009056,GO:0009063,GO:0009987,GO:0016054,GO:0016740,GO:0016765,GO:0016829,GO:0016846,GO:0019752,GO:0042127,GO:0043418,GO:0043436,GO:0044237,GO:0044238,GO:0044248,GO:0044273,GO:0044281,GO:0044282,GO:0044424,GO:…	4.4.1.1,4.4.1.2,4.4.1.8	ko:K01760,ko:K17217	ko00260,ko00270,ko00450,ko00920,ko01100,ko01110,ko01130,ko01230,map00260,map00270,map00450,map00920,map01100,map01110,map01130,map01230	-	-	Cys_Met_Meta_PP
scaffold1_383	224308.BSU27240	2.83e-48	154	2E8M6@1|root,332YN@2|Bacteria,1VFSW@1239|Firmicutes,4HNHX@91061|Bacilli,1ZIGK@1386|Bacillus	S	YrhC-like protein	yrhC	-	-	-	-	-	-	YrhC
scaffold1_384	224308.BSU27230	8.59e-103	298	COG2427@1|root,COG2427@2|Bacteria,1V6Z7@1239|Firmicutes,4HIG1@91061|Bacilli,1ZHM2@1386|Bacillus	S	Protein of unknown function (DUF1641)	yrhD	-	-	-	-	-	-	DUF1641
scaffold1_385	224308.BSU27220	0	1974	COG3383@1|root,COG3383@2|Bacteria,1TT6D@1239|Firmicutes,4IS5E@91061|Bacilli,1ZS18@1386|Bacillus	C	formate dehydrogenase (NAD+) activity	yjgC	GO:0003674,GO:0003824,GO:0003954,GO:0005488,GO:0008150,GO:0008152,GO:0016491,GO:0016651,GO:0048037,GO:0051536,GO:0051540,GO:0055114	1.17.1.9	ko:K00123	ko00630,ko00680,ko01100,ko01120,ko01200,map00630,map00680,map01100,map01120,map01200	-	-	Fer2_4,Fer4,Molybdop_Fe4S4,Molybdopterin,Molydop_binding,NADH-G_4Fe-4S_3
scaffold1_386	224308.BSU27210	3.62e-79	235	COG5609@1|root,COG5609@2|Bacteria,1V8MU@1239|Firmicutes,4HIS7@91061|Bacilli,1ZHGK@1386|Bacillus	S	Uncharacterized conserved protein (DUF2294)	yrhF	-	-	-	-	-	-	DUF2294
scaffold1_387	224308.BSU27200	1.38e-183	511	COG2116@1|root,COG2116@2|Bacteria,1TRTT@1239|Firmicutes,4HB22@91061|Bacilli,1ZC1K@1386|Bacillus	P	Formate nitrite	yrhG	GO:0003674,GO:0005215,GO:0005342,GO:0005575,GO:0005623,GO:0005886,GO:0005887,GO:0006810,GO:0006811,GO:0006820,GO:0006855,GO:0008028,GO:0008150,GO:0008509,GO:0008514,GO:0015075,GO:0015238,GO:0015318,GO:0015499,GO:0015711,GO:0015718,GO:0015724,GO:0015849,GO:0015893,GO:0016020,GO:0016021,GO:0022857,GO:0031224,GO:0031226,GO:0034220,GO:0042221,GO:0042493,GO:0042891,GO:0042895,GO:0044425,GO:0044459,GO:…	-	ko:K21993	-	1.A.16.2	-	Form_Nir_trans
scaffold1_390	224308.BSU27180	2.9e-122	349	COG0500@1|root,COG2226@2|Bacteria	Q	methyltransferase	yrhH	-	-	-	-	-	-	Methyltransf_11,Methyltransf_25
scaffold1_391	224308.BSU27170	2.26e-135	383	COG1309@1|root,COG1309@2|Bacteria,1VHP8@1239|Firmicutes,4IPYC@91061|Bacilli,1ZREU@1386|Bacillus	K	Tetracycline repressor, C-terminal all-alpha domain	-	GO:0000976,GO:0001067,GO:0003674,GO:0003676,GO:0003677,GO:0003690,GO:0003700,GO:0005488,GO:0005575,GO:0005622,GO:0005623,GO:0005737,GO:0005829,GO:0006355,GO:0008150,GO:0009889,GO:0010468,GO:0010556,GO:0019219,GO:0019222,GO:0031323,GO:0031326,GO:0043565,GO:0044212,GO:0044424,GO:0044444,GO:0044464,GO:0050789,GO:0050794,GO:0051171,GO:0051252,GO:0060255,GO:0065007,GO:0080090,GO:0097159,GO:0140110,GO:…	-	ko:K22106	-	-	-	TetR_C_10,TetR_N
scaffold1_392	224308.BSU27160	0	2096	COG0369@1|root,COG2124@1|root,COG0369@2|Bacteria,COG2124@2|Bacteria,1TS1E@1239|Firmicutes,4HCWS@91061|Bacilli,1ZQAP@1386|Bacillus	C	Belongs to the cytochrome P450 family	yrhJ	GO:0000166,GO:0003674,GO:0003824,GO:0003958,GO:0004497,GO:0005488,GO:0005504,GO:0005506,GO:0006082,GO:0006629,GO:0006631,GO:0008150,GO:0008152,GO:0008289,GO:0009987,GO:0010181,GO:0016491,GO:0016651,GO:0016653,GO:0016705,GO:0016712,GO:0019395,GO:0019752,GO:0020037,GO:0030258,GO:0031406,GO:0032553,GO:0032787,GO:0033293,GO:0034440,GO:0036094,GO:0043167,GO:0043168,GO:0043169,GO:0043177,GO:0043436,GO:…	1.14.14.1,1.6.2.4	ko:K14338	ko00071,ko00380,ko00627,ko01120,map00071,map00380,map00627,map01120	-	-	FAD_binding_1,Flavodoxin_1,NAD_binding_1,p450
scaffold1_393	1209989.TepiRe1_1907	8.74e-210	593	COG0677@1|root,COG0677@2|Bacteria,1TPXY@1239|Firmicutes,248NW@186801|Clostridia,42FRS@68295|Thermoanaerobacterales	C	PFAM UDP-glucose GDP-mannose dehydrogenase	-	-	1.1.1.136,1.1.1.336	ko:K02472,ko:K02474,ko:K13015	ko00520,ko05111,map00520,map05111	-	-	UDPG_MGDP_dh,UDPG_MGDP_dh_C,UDPG_MGDP_dh_N
scaffold1_394	398512.JQKC01000006_gene692	6.61e-148	426	COG0451@1|root,COG0451@2|Bacteria,1V34Y@1239|Firmicutes,25EDZ@186801|Clostridia,3WRT4@541000|Ruminococcaceae	GM	NmrA-like family	-	-	5.1.3.2,5.1.3.20,5.1.3.7	ko:K01784,ko:K02473,ko:K03274	ko00052,ko00520,ko00540,ko01100,map00052,map00520,map00540,map01100	-	-	Epimerase,GDP_Man_Dehyd
scaffold1_395	1195236.CTER_5167	4.65e-147	424	COG4586@1|root,COG4586@2|Bacteria,1TP1N@1239|Firmicutes,247KC@186801|Clostridia,3WNNZ@541000|Ruminococcaceae	S	ATPases associated with a variety of cellular activities	-	-	-	ko:K01990	-	3.A.1	-	ABC_tran
scaffold1_396	1195236.CTER_5166	7.82e-75	235	COG4587@1|root,COG4587@2|Bacteria,1V4UC@1239|Firmicutes,24FVY@186801|Clostridia,3WPMC@541000|Ruminococcaceae	S	ABC-2 family transporter protein	-	-	-	ko:K01992	-	3.A.1	-	ABC2_membrane_6
scaffold1_397	755731.Clo1100_2795	6.4e-78	244	COG3694@1|root,COG3694@2|Bacteria,1V2JQ@1239|Firmicutes,25DJW@186801|Clostridia,36UCG@31979|Clostridiaceae	S	ABC-2 family transporter protein	-	-	-	ko:K01992	-	3.A.1	-	ABC2_membrane_6
scaffold1_398	240292.Ava_C0004	5.68e-36	144	COG1020@1|root,COG1020@2|Bacteria	Q	D-alanine [D-alanyl carrier protein] ligase activity	mcyE	-	-	ko:K16129	ko01054,map01054	-	-	AMP-binding,AMP-binding_C,Acyl_transf_1,Aminotran_3,Condensation,KAsynt_C_assoc,KR,Ketoacyl-synt_C,Methyltransf_12,PP-binding,Thioesterase,ketoacyl-synt
scaffold1_399	716541.ECL_04514	5.53e-33	130	COG2084@1|root,COG2084@2|Bacteria,1MUGU@1224|Proteobacteria,1SYGG@1236|Gammaproteobacteria,3X091@547|Enterobacter	C	Catalyzes the reduction of tatronate semialdehyde to D- glycerate	garR	GO:0003674,GO:0003824,GO:0005975,GO:0006082,GO:0008150,GO:0008152,GO:0008679,GO:0009056,GO:0009987,GO:0016052,GO:0016054,GO:0016491,GO:0016614,GO:0016616,GO:0017144,GO:0019392,GO:0019394,GO:0019577,GO:0019579,GO:0019580,GO:0019752,GO:0042737,GO:0042836,GO:0042838,GO:0043436,GO:0043648,GO:0043649,GO:0044237,GO:0044238,GO:0044248,GO:0044281,GO:0044282,GO:0046392,GO:0046395,GO:0055114,GO:0071704,GO:…	1.1.1.31,1.1.1.60	ko:K00020,ko:K00042	ko00280,ko00630,ko01100,map00280,map00630,map01100	-	-	NAD_binding_11,NAD_binding_2
scaffold1_400	1121865.OMW_00585	3.87e-223	633	COG2986@1|root,COG2986@2|Bacteria,1TPCW@1239|Firmicutes,4H9YS@91061|Bacilli,4B1ZH@81852|Enterococcaceae	E	Aromatic amino acid lyase	hutH	-	4.3.1.3	ko:K01745	ko00340,ko01100,map00340,map01100	-	-	Lyase_aromatic
scaffold1_401	1121865.OMW_00584	1.58e-122	368	COG0458@1|root,COG0458@2|Bacteria,1UKGX@1239|Firmicutes,4IUPY@91061|Bacilli	EF	ATP-grasp domain	-	-	-	-	-	-	-	ATP-grasp_4
scaffold1_402	1121865.OMW_00583	1e-104	323	COG0624@1|root,COG0624@2|Bacteria,1TQS9@1239|Firmicutes,4HDHW@91061|Bacilli	E	Acetylornithine deacetylase	yodQ	-	3.5.1.16	ko:K01438	ko00220,ko01100,ko01110,ko01130,ko01210,ko01230,map00220,map01100,map01110,map01130,map01210,map01230	-	-	M20_dimer,Peptidase_M20
scaffold1_406	224308.BSU27150	7.37e-27	100	2E53A@1|root,32ZWE@2|Bacteria,1UPW8@1239|Firmicutes,4HNZR@91061|Bacilli,1ZSKD@1386|Bacillus	S	YrhK-like protein	yrhK	-	-	-	-	-	-	YrhK
scaffold1_407	224308.BSU27140	0	1258	COG1835@1|root,COG2755@1|root,COG1835@2|Bacteria,COG2755@2|Bacteria,1TPTG@1239|Firmicutes,4HB7R@91061|Bacilli,1ZB6R@1386|Bacillus	I	Acyltransferase family	oatA	GO:0000271,GO:0005575,GO:0005623,GO:0005886,GO:0005975,GO:0005976,GO:0006629,GO:0008150,GO:0008152,GO:0008610,GO:0008653,GO:0009058,GO:0009059,GO:0009103,GO:0009987,GO:0016020,GO:0016051,GO:0033692,GO:0034637,GO:0034645,GO:0043170,GO:0044237,GO:0044238,GO:0044249,GO:0044255,GO:0044260,GO:0044262,GO:0044264,GO:0044464,GO:0071704,GO:0071944,GO:1901135,GO:1901137,GO:1901576,GO:1903509	-	-	-	-	-	Acyl_transf_3
scaffold1_408	224308.BSU27130	3.51e-191	532	2DBFK@1|root,2Z8Z7@2|Bacteria,1TQKG@1239|Firmicutes,4HDJX@91061|Bacilli,1ZDFG@1386|Bacillus	S	Protein of unknown function (DUF3298)	rsiV	-	-	-	-	-	-	DUF3298,DUF4163,DUF4179
scaffold1_409	224308.BSU27120	2.26e-110	318	COG1595@1|root,COG1595@2|Bacteria,1V734@1239|Firmicutes,4HJX8@91061|Bacilli,1ZGIA@1386|Bacillus	K	Belongs to the sigma-70 factor family. ECF subfamily	sigV	-	-	ko:K03088	-	-	-	Sigma70_r2,Sigma70_r4_2
scaffold1_410	224308.BSU27110	3.27e-191	531	COG1378@1|root,COG1378@2|Bacteria,1TSY3@1239|Firmicutes,4HPSV@91061|Bacilli,1ZR3N@1386|Bacillus	K	Archaeal transcriptional regulator TrmB	yrhO	-	-	-	-	-	-	Regulator_TrmB,TrmB
scaffold1_411	224308.BSU27100	2.79e-137	389	COG1280@1|root,COG1280@2|Bacteria,1V22Q@1239|Firmicutes,4HGG7@91061|Bacilli,1ZFWG@1386|Bacillus	E	LysE type translocator	yrhP	GO:0003333,GO:0003674,GO:0005215,GO:0005342,GO:0005575,GO:0005623,GO:0005886,GO:0006810,GO:0006811,GO:0006820,GO:0006865,GO:0008150,GO:0008509,GO:0008514,GO:0015075,GO:0015171,GO:0015318,GO:0015711,GO:0015849,GO:0016020,GO:0022857,GO:0034220,GO:0044464,GO:0046942,GO:0046943,GO:0051179,GO:0051234,GO:0055085,GO:0071702,GO:0071705,GO:0071944,GO:0098656,GO:1903825,GO:1905039	-	-	-	-	-	LysE
scaffold1_412	224308.BSU27090	0	878	COG1113@1|root,COG1113@2|Bacteria,1TP97@1239|Firmicutes,4H9QX@91061|Bacilli,1ZAQB@1386|Bacillus	E	COG1113 Gamma-aminobutyrate permease and related permeases	aapA	-	-	ko:K03293,ko:K11737	-	2.A.3.1,2.A.3.1.7	-	AA_permease
scaffold1_413	224308.BSU27080	0	1790	COG1221@1|root,COG3933@1|root,COG1221@2|Bacteria,COG3933@2|Bacteria,1VSHE@1239|Firmicutes,4HB6T@91061|Bacilli,1ZCV2@1386|Bacillus	K	PTS system fructose IIA component	levR	-	-	-	-	-	-	EIIA-man,PRD,Sigma54_activat
scaffold1_414	224308.BSU27070	3.1e-96	280	COG2893@1|root,COG2893@2|Bacteria,1VB2D@1239|Firmicutes,4HMGK@91061|Bacilli,1ZN60@1386|Bacillus	G	PTS system fructose IIA component	levD	-	2.7.1.191,2.7.1.202	ko:K02793,ko:K02794,ko:K11194	ko00051,ko00520,ko01100,ko02060,map00051,map00520,map01100,map02060	4.A.6.1,4.A.6.1.2	-	EIIA-man
scaffold1_415	224308.BSU27060	1.54e-106	308	COG3444@1|root,COG3444@2|Bacteria,1TQJ4@1239|Firmicutes,4H9Z8@91061|Bacilli,1ZDQ9@1386|Bacillus	G	PTS system mannose fructose sorbose family	ptnA	-	2.7.1.191,2.7.1.202	ko:K02793,ko:K02794,ko:K11195	ko00051,ko00520,ko01100,ko02060,map00051,map00520,map01100,map02060	4.A.6.1,4.A.6.1.2	-	EIIA-man,PTSIIB_sorb
scaffold1_416	224308.BSU27050	5.02e-167	469	COG3715@1|root,COG3715@2|Bacteria,1TPKK@1239|Firmicutes,4H9QI@91061|Bacilli,1ZE3U@1386|Bacillus	G	COG3715 Phosphotransferase system, mannose fructose N-acetylgalactosamine-specific component IIC	levF	GO:0003674,GO:0005215,GO:0005575,GO:0005623,GO:0005886,GO:0005887,GO:0006810,GO:0008150,GO:0008643,GO:0009401,GO:0015144,GO:0016020,GO:0016021,GO:0022857,GO:0031224,GO:0031226,GO:0034219,GO:0044425,GO:0044459,GO:0044464,GO:0051119,GO:0051179,GO:0051234,GO:0055085,GO:0071702,GO:0071944	-	ko:K02746,ko:K02795,ko:K11196	ko00051,ko00052,ko00520,ko01100,ko02060,map00051,map00052,map00520,map01100,map02060	4.A.6.1,4.A.6.1.2,4.A.6.1.4	-	EII-Sor
scaffold1_417	224308.BSU27040	1.19e-193	537	COG3716@1|root,COG3716@2|Bacteria,1TQA3@1239|Firmicutes,4HA3K@91061|Bacilli,1ZCPZ@1386|Bacillus	G	COG3716 Phosphotransferase system, mannose fructose N-acetylgalactosamine-specific component IID	levG	GO:0003674,GO:0005215,GO:0005575,GO:0005623,GO:0005886,GO:0005887,GO:0006810,GO:0008150,GO:0008643,GO:0009401,GO:0015144,GO:0016020,GO:0016021,GO:0022857,GO:0031224,GO:0031226,GO:0034219,GO:0044425,GO:0044459,GO:0044464,GO:0051119,GO:0051179,GO:0051234,GO:0055085,GO:0071702,GO:0071944	-	ko:K02771,ko:K02796	ko00051,ko00520,ko01100,ko02060,map00051,map00520,map01100,map02060	4.A.6.1,4.A.6.1.2	-	EIID-AGA
scaffold1_418	224308.BSU27030	0	1396	COG1621@1|root,COG1621@2|Bacteria,1TS4M@1239|Firmicutes,4HC82@91061|Bacilli,1ZPVF@1386|Bacillus	G	Belongs to the glycosyl hydrolase 32 family	sacC	GO:0003674,GO:0003824,GO:0004553,GO:0004564,GO:0005975,GO:0005984,GO:0005985,GO:0005987,GO:0008150,GO:0008152,GO:0009056,GO:0009311,GO:0009313,GO:0009987,GO:0016052,GO:0016787,GO:0016798,GO:0044237,GO:0044238,GO:0044248,GO:0044262,GO:0044275,GO:0046352,GO:0071704,GO:1901575	3.2.1.80	ko:K03332	ko00051,map00051	-	-	Big_2,CW_binding_1,Cadherin-like,Glyco_hydro_32C,Glyco_hydro_32N
scaffold1_419	224308.BSU27020	4.54e-116	332	COG0693@1|root,COG0693@2|Bacteria,1V3I7@1239|Firmicutes,4HFNG@91061|Bacilli,1ZFMH@1386|Bacillus	S	protease	yfkM	-	3.5.1.124	ko:K05520	-	-	-	DJ-1_PfpI
scaffold1_420	224308.BSU27010	2.04e-254	697	COG1064@1|root,COG1064@2|Bacteria,1TP5B@1239|Firmicutes,4HA9Z@91061|Bacilli,1ZB8Z@1386|Bacillus	C	alcohol dehydrogenase	adhA	-	-	ko:K13979	-	-	-	ADH_N,ADH_zinc_N
scaffold1_421	224308.BSU27009	1.24e-39	131	COG0599@1|root,COG0599@2|Bacteria	S	peroxiredoxin activity	yphJ	-	4.1.1.44	ko:K01607	ko00362,ko01100,ko01120,ko01220,map00362,map01100,map01120,map01220	-	-	CMD
scaffold1_422	224308.BSU27000	1.83e-67	207	COG0789@1|root,COG0789@2|Bacteria,1VAAP@1239|Firmicutes,4HKZ9@91061|Bacilli,1ZHPE@1386|Bacillus	K	helix_turn_helix, mercury resistance	adhR	-	-	ko:K21745	-	-	-	MerR,MerR_1
scaffold1_423	224308.BSU26990	2.07e-65	199	COG5577@1|root,COG5577@2|Bacteria,1VB60@1239|Firmicutes,4HM7J@91061|Bacilli,1ZI7J@1386|Bacillus	M	Spore coat protein	yraD	-	-	ko:K06439	-	-	-	Coat_F
scaffold1_424	224308.BSU26980	3.02e-36	122	2EGYD@1|root,33AQH@2|Bacteria,1VK4Z@1239|Firmicutes,4HRB4@91061|Bacilli,1ZJAB@1386|Bacillus	-	-	yraE	-	-	ko:K06440	-	-	-	-
scaffold1_425	224308.BSU26970	2.61e-283	773	COG1063@1|root,COG1063@2|Bacteria,1TPIW@1239|Firmicutes,4HB2G@91061|Bacilli,1ZB9D@1386|Bacillus	E	COG1063 Threonine dehydrogenase and related Zn-dependent dehydrogenases	adhB	-	1.1.1.1,1.1.1.284,1.2.1.46	ko:K00121,ko:K00148	ko00010,ko00071,ko00350,ko00625,ko00626,ko00680,ko00830,ko00980,ko00982,ko01100,ko01110,ko01120,ko01130,ko01200,ko01220,ko05204,map00010,map00071,map00350,map00625,map00626,map00680,map00830,map00980,map00982,map01100,map01110,map01120,map01130,map01200,map01220,map05204	-	-	ADH_N,ADH_N_assoc,ADH_zinc_N
scaffold1_426	224308.BSU26960	1.12e-82	244	COG5577@1|root,COG5577@2|Bacteria,1V4E3@1239|Firmicutes,4HH3T@91061|Bacilli,1ZH5H@1386|Bacillus	M	Spore coat protein	yraF	-	-	-	-	-	-	Coat_F
scaffold1_427	224308.BSU26950	2.43e-49	157	2DA30@1|root,347MA@2|Bacteria,1W180@1239|Firmicutes,4HYA3@91061|Bacilli,1ZQW3@1386|Bacillus	-	-	yraG	-	-	ko:K06440	-	-	-	-
scaffold1_428	224308.BSU26940	2.7e-86	254	COG0346@1|root,COG0346@2|Bacteria,1V9KE@1239|Firmicutes,4HK92@91061|Bacilli,1ZK71@1386|Bacillus	E	Glyoxalase-like domain	-	-	-	-	-	-	-	Glyoxalase,Glyoxalase_2
scaffold1_429	224308.BSU26930	2.25e-74	223	COG3103@1|root,COG4991@2|Bacteria,1VRDW@1239|Firmicutes,4HTEI@91061|Bacilli,1ZPM0@1386|Bacillus	T	sh3 domain protein	-	-	-	-	-	-	-	Peptidase_M23
scaffold1_430	1051501.AYTL01000030_gene2769	1.43e-79	236	COG3103@1|root,COG4991@2|Bacteria,1VRDW@1239|Firmicutes,4HTEI@91061|Bacilli,1ZPM0@1386|Bacillus	T	sh3 domain protein	-	-	-	-	-	-	-	Peptidase_M23
scaffold1_431	224308.BSU26910	3.31e-198	548	COG0596@1|root,COG0596@2|Bacteria,1VHJX@1239|Firmicutes,4HQIV@91061|Bacilli,1ZD51@1386|Bacillus	S	Alpha beta hydrolase	-	-	-	-	-	-	-	Abhydrolase_1
scaffold1_432	224308.BSU26900	1.77e-56	175	COG5566@1|root,COG5566@2|Bacteria,1VEZS@1239|Firmicutes,4HNM8@91061|Bacilli,1ZHZQ@1386|Bacillus	S	COG2197 Response regulator containing a CheY-like receiver domain and an HTH DNA-binding domain	yraL	-	-	-	-	-	-	Mor
scaffold1_433	224308.BSU26890	2.84e-202	559	COG3409@1|root,COG3409@2|Bacteria,1VCJN@1239|Firmicutes,4HTZB@91061|Bacilli	M	Aids in the defense against invading fungal pathogens by degrading their cell wall chitosan	csn	GO:0003674,GO:0003824,GO:0004553,GO:0016787,GO:0016798,GO:0016977	3.2.1.132	ko:K01233	ko00520,ko01100,map00520,map01100	-	-	Glyco_hydro_46
scaffold1_434	224308.BSU26880	4.19e-263	721	COG2828@1|root,COG2828@2|Bacteria,1TPP6@1239|Firmicutes,4HD7I@91061|Bacilli,1ZBED@1386|Bacillus	S	PrpF protein	yraM	-	-	-	-	-	-	PrpF
scaffold1_435	224308.BSU26870	7e-209	577	COG0583@1|root,COG0583@2|Bacteria,1TZ6U@1239|Firmicutes,4HB3Y@91061|Bacilli,1ZB8N@1386|Bacillus	K	Transcriptional regulator	yraN	-	-	-	-	-	-	HTH_1,LysR_substrate
scaffold1_436	224308.BSU26860	3.57e-284	780	COG2851@1|root,COG2851@2|Bacteria,1TQQH@1239|Firmicutes,4HAGT@91061|Bacilli,1ZCEQ@1386|Bacillus	C	Citrate transporter	yraO	GO:0003674,GO:0005215,GO:0005575,GO:0006810,GO:0006811,GO:0006820,GO:0008150,GO:0016020,GO:0016021,GO:0031224,GO:0034220,GO:0044425,GO:0051179,GO:0051234,GO:0055085,GO:0098656	-	ko:K03300,ko:K11639	ko02020,map02020	2.A.11,2.A.11.1.1	-	CitMHS
scaffold1_437	224308.BSU26850	3.45e-239	657	COG0667@1|root,COG0667@2|Bacteria,1UY4A@1239|Firmicutes,4HBZD@91061|Bacilli,1ZQG9@1386|Bacillus	C	Aldo/keto reductase family	yrpG	-	-	-	-	-	-	Aldo_ket_red
scaffold1_438	224308.BSU26840	3.7e-123	351	COG1595@1|root,COG1595@2|Bacteria,1V3G9@1239|Firmicutes,4HW99@91061|Bacilli,1ZMXR@1386|Bacillus	K	Belongs to the sigma-70 factor family. ECF subfamily	-	-	-	ko:K03088	-	-	-	Sigma70_r2,Sigma70_r4_2
scaffold1_439	224308.BSU26830	1.54e-168	472	COG3443@1|root,COG3443@2|Bacteria,1UI6E@1239|Firmicutes,4ISFG@91061|Bacilli,1ZS5B@1386|Bacillus	S	ZinT (YodA) periplasmic lipocalin-like zinc-recruitment	zinT	-	-	ko:K09815	ko02010,map02010	3.A.1.15.3,3.A.1.15.5	-	Strep_his_triad,ZinT
scaffold1_441	224308.BSU26820	1.27e-159	448	2CQ69@1|root,32SKI@2|Bacteria,1VCJR@1239|Firmicutes,4HNF9@91061|Bacilli,1ZFBY@1386|Bacillus	S	Domain of unknown function, YrpD	yrpD	-	-	-	-	-	-	YrpD
scaffold1_442	224308.BSU26810	1.06e-189	526	COG0796@1|root,COG0796@2|Bacteria,1TPPR@1239|Firmicutes,4HBW9@91061|Bacilli,1ZG4P@1386|Bacillus	M	Provides the (R)-glutamate required for cell wall biosynthesis	murI	GO:0000270,GO:0003674,GO:0003824,GO:0006022,GO:0006023,GO:0006024,GO:0006807,GO:0008150,GO:0008152,GO:0009058,GO:0009059,GO:0009252,GO:0009273,GO:0009987,GO:0016853,GO:0016854,GO:0016855,GO:0030203,GO:0034645,GO:0036361,GO:0042546,GO:0043170,GO:0044036,GO:0044038,GO:0044085,GO:0044237,GO:0044249,GO:0044260,GO:0047661,GO:0070589,GO:0071554,GO:0071704,GO:0071840,GO:1901135,GO:1901137,GO:1901564,GO:…	5.1.1.3	ko:K01776	ko00471,ko01100,map00471,map01100	-	-	Asp_Glu_race
scaffold1_443	224308.BSU26800	2.35e-243	669	COG2070@1|root,COG2070@2|Bacteria,1TPC3@1239|Firmicutes,4H9T0@91061|Bacilli,1ZBXS@1386|Bacillus	S	COG2070 Dioxygenases related to 2-nitropropane dioxygenase	npd	-	1.13.12.16	ko:K00459	ko00910,map00910	-	-	NMO
scaffold1_444	224308.BSU26790	7.31e-213	587	2DB8K@1|root,2Z7S1@2|Bacteria,1TRA1@1239|Firmicutes,4HBIE@91061|Bacilli,1ZE40@1386|Bacillus	G	Streptomycin adenylyltransferase	aadK	-	-	ko:K05593	-	-	-	Adenyl_transf
scaffold1_445	224308.BSU26780	6.74e-117	334	COG2318@1|root,COG2318@2|Bacteria,1TSEV@1239|Firmicutes,4HCNJ@91061|Bacilli,1ZQV0@1386|Bacillus	S	DinB family	yrdA	-	-	-	-	-	-	DinB
scaffold1_446	224308.BSU26770	2.28e-75	226	2ED2V@1|root,336ZS@2|Bacteria	S	Protein of unknown function (DUF2568)	-	-	-	-	-	-	-	DUF2568
scaffold1_447	224308.BSU26760	2.88e-130	370	COG1335@1|root,COG1335@2|Bacteria,1V70H@1239|Firmicutes,4HJXC@91061|Bacilli,1ZG9B@1386|Bacillus	Q	Isochorismatase family	yrdC	-	-	-	-	-	-	Isochorismatase
scaffold1_448	1449347.JQLN01000005_gene3889	2.54e-15	76.6	COG2124@1|root,COG2124@2|Bacteria,2GJ8V@201174|Actinobacteria,2M0JD@2063|Kitasatospora	Q	Cytochrome P450	-	-	-	-	-	-	-	p450
scaffold1_449	224308.BSU26730	1.6e-54	171	COG2732@1|root,COG2732@2|Bacteria,1VFHP@1239|Firmicutes,4HS3R@91061|Bacilli,1ZJ2M@1386|Bacillus	K	ribonuclease inhibitor	yrdF	-	-	ko:K03623	-	-	-	Barstar
scaffold1_450	224308.BSU26720	2.39e-103	299	COG1522@1|root,COG1522@2|Bacteria,1V319@1239|Firmicutes,4HFNU@91061|Bacilli,1ZD2Z@1386|Bacillus	K	helix_turn_helix ASNC type	bkdR	GO:0001101,GO:0003674,GO:0003676,GO:0003677,GO:0003700,GO:0005488,GO:0005575,GO:0005622,GO:0005623,GO:0005737,GO:0005829,GO:0006355,GO:0008150,GO:0009889,GO:0010033,GO:0010243,GO:0010468,GO:0010556,GO:0019219,GO:0019222,GO:0031323,GO:0031326,GO:0042221,GO:0043200,GO:0043565,GO:0044424,GO:0044444,GO:0044464,GO:0050789,GO:0050794,GO:0050896,GO:0051171,GO:0051252,GO:0060255,GO:0065007,GO:0080090,GO:…	-	-	-	-	-	AsnC_trans_reg,HTH_24,HTH_AsnC-type
scaffold1_451	224308.BSU26710	1.33e-175	490	COG1296@1|root,COG1296@2|Bacteria,1TP8P@1239|Firmicutes,4IQZH@91061|Bacilli,1ZRPV@1386|Bacillus	E	AzlC protein	azlC	-	-	-	-	-	-	AzlC
scaffold1_452	224308.BSU26700	9.74e-67	203	COG1687@1|root,COG1687@2|Bacteria,1V9YS@1239|Firmicutes,4HJID@91061|Bacilli,1ZHEG@1386|Bacillus	E	Branched-chain amino acid transport protein (AzlD)	azlD	-	-	-	-	-	-	AzlD
scaffold1_453	224308.BSU26690	1.05e-293	804	COG1114@1|root,COG1114@2|Bacteria,1TQIS@1239|Firmicutes,4HAKA@91061|Bacilli,1ZAST@1386|Bacillus	E	Component of the transport system for branched-chain amino acids	brnQ	GO:0003333,GO:0003674,GO:0005215,GO:0005304,GO:0005342,GO:0005575,GO:0005623,GO:0005886,GO:0006810,GO:0006811,GO:0006812,GO:0006820,GO:0006855,GO:0006865,GO:0008150,GO:0008324,GO:0008509,GO:0008514,GO:0015075,GO:0015171,GO:0015175,GO:0015179,GO:0015188,GO:0015190,GO:0015238,GO:0015318,GO:0015658,GO:0015711,GO:0015803,GO:0015804,GO:0015807,GO:0015818,GO:0015820,GO:0015829,GO:0015849,GO:0015893,GO:…	-	ko:K03311	-	2.A.26	-	Branch_AA_trans
scaffold1_455	224308.BSU26670	1e-149	424	COG0583@1|root,COG0583@2|Bacteria,1UCV1@1239|Firmicutes,4HE6I@91061|Bacilli,1ZDHP@1386|Bacillus	K	LysR substrate binding domain	-	-	-	ko:K21959	-	-	-	HTH_1,LysR_substrate
scaffold1_456	224308.BSU26660	2.91e-86	254	COG1942@1|root,COG1942@2|Bacteria,1V3SS@1239|Firmicutes,4HI9G@91061|Bacilli,1ZG7P@1386|Bacillus	S	tautomerase	yodA	-	-	-	-	-	-	Tautomerase_2
scaffold1_457	224308.BSU26650	8.73e-206	571	COG1230@1|root,COG1230@2|Bacteria,1TR92@1239|Firmicutes,4HBCQ@91061|Bacilli,1ZB56@1386|Bacillus	P	COG1230 Co Zn Cd efflux system component	czcD	-	-	ko:K16264	-	2.A.4.1	-	Cation_efflux,ZT_dimer
scaffold1_458	224308.BSU26640	5.84e-252	691	COG2072@1|root,COG2072@2|Bacteria,1UG83@1239|Firmicutes,4HAFV@91061|Bacilli,1ZC6B@1386|Bacillus	P	Oxidoreductase	trkA	-	-	ko:K07222	-	-	-	FMO-like,Pyr_redox_3
scaffold1_459	224308.BSU26630	6.95e-204	564	COG0583@1|root,COG0583@2|Bacteria,1UYHT@1239|Firmicutes,4HETP@91061|Bacilli,1ZQ2D@1386|Bacillus	K	Transcriptional regulator	-	-	-	-	-	-	-	HTH_1,LysR_substrate
scaffold1_460	224308.BSU26620	4.21e-217	600	COG0697@1|root,COG0697@2|Bacteria,1UZGC@1239|Firmicutes,4HDET@91061|Bacilli,1ZD9P@1386|Bacillus	EG	EamA-like transporter family	yrdR	-	-	-	-	-	-	EamA
scaffold1_461	224308.BSU26619	4.95e-23	88.2	29TCA@1|root,30EJC@2|Bacteria,1UCMX@1239|Firmicutes,4IP42@91061|Bacilli,1ZPCH@1386|Bacillus	S	YrzO-like protein	-	-	-	-	-	-	-	YrzO
scaffold1_462	224308.BSU26610	1.97e-295	808	COG1253@1|root,COG1253@2|Bacteria,1TPN0@1239|Firmicutes,4H9SB@91061|Bacilli,1ZBAN@1386|Bacillus	S	COG1253 Hemolysins and related proteins containing CBS domains	yrkA	-	-	-	-	-	-	CBS,CorC_HlyC,DUF21
scaffold1_463	224308.BSU26600	1.77e-107	309	COG0454@1|root,COG0456@2|Bacteria,1VBFC@1239|Firmicutes,4HJG1@91061|Bacilli,1ZQF0@1386|Bacillus	K	FR47-like protein	bltD	-	2.3.1.57	ko:K00657	ko00330,ko01100,ko04216,map00330,map01100,map04216	-	-	Acetyltransf_1
scaffold1_464	224308.BSU26590	6.23e-268	736	COG0477@1|root,COG2814@2|Bacteria,1TS6K@1239|Firmicutes,4HB1V@91061|Bacilli,1ZB90@1386|Bacillus	EGP	COG0477 Permeases of the major facilitator superfamily	blt	GO:0005575,GO:0005623,GO:0005886,GO:0016020,GO:0044464,GO:0071944	-	ko:K08153,ko:K19578	-	2.A.1.2.70,2.A.1.2.8	-	MFS_1,MFS_1_like,MFS_2,Sugar_tr
scaffold1_465	224308.BSU26580	4.46e-188	523	COG0789@1|root,COG4978@1|root,COG0789@2|Bacteria,COG4978@2|Bacteria,1V48S@1239|Firmicutes,4HGJF@91061|Bacilli,1ZQ1U@1386|Bacillus	K	helix_turn_helix, mercury resistance	bltR	-	-	-	-	-	-	GyrI-like,MerR_1
scaffold1_466	224308.BSU26560	7.4e-137	386	COG0662@1|root,COG0662@2|Bacteria,1V3H4@1239|Firmicutes,4HH1K@91061|Bacilli,1ZFFQ@1386|Bacillus	G	Cupin domain	yrkC	-	-	-	-	-	-	Cupin_2
scaffold1_467	326423.RBAM_005420	1.78e-51	162	COG1937@1|root,COG1937@2|Bacteria,1VFB9@1239|Firmicutes,4HNVQ@91061|Bacilli,1ZHTP@1386|Bacillus	S	protein conserved in bacteria	yrkD	-	-	-	-	-	-	Trns_repr_metal
scaffold1_468	224308.BSU26540	1.96e-108	312	COG2210@1|root,COG2210@2|Bacteria,1V2R5@1239|Firmicutes,4HG2Y@91061|Bacilli,1ZC42@1386|Bacillus	O	DsrE/DsrF/DrsH-like family	yrkE	-	-	-	-	-	-	DrsE_2,Rhodanese,TusA
scaffold1_469	224308.BSU26530	2.46e-123	352	COG0425@1|root,COG0607@1|root,COG0425@2|Bacteria,COG0607@2|Bacteria,1V1GU@1239|Firmicutes,4HFR8@91061|Bacilli,1ZAVN@1386|Bacillus	OP	Belongs to the sulfur carrier protein TusA family	yrkF	-	-	-	-	-	-	Rhodanese,TusA
scaffold1_470	1211814.CAPG01000077_gene3643	1.19e-13	66.2	COG2210@1|root,COG2210@2|Bacteria,1V3UE@1239|Firmicutes,4HH93@91061|Bacilli,1ZQ9Q@1386|Bacillus	S	DsrE/DsrF-like family	perX	-	-	-	-	-	-	DrsE_2
scaffold1_471	224308.BSU26510	4e-261	716	COG0491@1|root,COG0607@1|root,COG0491@2|Bacteria,COG0607@2|Bacteria,1TPE2@1239|Firmicutes,4H9WH@91061|Bacilli,1ZCD8@1386|Bacillus	P	Rhodanese Homology Domain	yrkH	-	-	-	-	-	-	Lactamase_B,Rhodanese
scaffold1_472	326423.RBAM_005470	3.74e-48	153	COG0425@1|root,COG0425@2|Bacteria,1VEEC@1239|Firmicutes,4HNQT@91061|Bacilli,1ZI1V@1386|Bacillus	O	Belongs to the sulfur carrier protein TusA family	yrkI	GO:0008150,GO:0009987,GO:0019725,GO:0042592,GO:0048878,GO:0055082,GO:0065007,GO:0065008	-	-	-	-	-	TusA
scaffold1_473	224308.BSU26490	2.74e-155	439	COG0730@1|root,COG0730@2|Bacteria,1TRIE@1239|Firmicutes,4HARW@91061|Bacilli,1ZC6G@1386|Bacillus	S	membrane transporter protein	yrkJ	-	-	ko:K07090	-	-	-	TauE
scaffold1_474	1274524.BSONL12_14126	1.32e-209	585	COG4124@1|root,COG4124@2|Bacteria,1VW9J@1239|Firmicutes,4HWU3@91061|Bacilli,1ZEI1@1386|Bacillus	G	Belongs to the glycosyl hydrolase 26 family	ydhT1	-	3.2.1.78	ko:K01218	ko00051,ko02024,map00051,map02024	-	GH26	Glyco_hydro_26
scaffold1_475	1536774.H70357_34905	2.72e-275	758	COG0534@1|root,COG0534@2|Bacteria,1TPFM@1239|Firmicutes,4HEHY@91061|Bacilli,26RE4@186822|Paenibacillaceae	V	Multidrug transporter MatE	mepA	-	-	ko:K18908	-	2.A.66.1.13	-	MatE
scaffold1_476	349520.PPE_00970	2.64e-143	406	COG1309@1|root,COG1309@2|Bacteria,1V956@1239|Firmicutes,4HIJQ@91061|Bacilli,26TKY@186822|Paenibacillaceae	K	Transcriptional regulator	tetR3	-	-	ko:K18476	-	-	-	TetR_C,TetR_N
scaffold1_477	1051501.AYTL01000030_gene2744	5.7e-74	227	COG1191@1|root,COG1191@2|Bacteria,1TPJ5@1239|Firmicutes,4HBY2@91061|Bacilli,1ZB3Q@1386|Bacillus	K	sigma factors are initiation factors that promote the attachment of RNA polymerase to specific initiation sites and are then released	sigK	GO:0000003,GO:0000988,GO:0000990,GO:0003674,GO:0006139,GO:0006351,GO:0006352,GO:0006355,GO:0006725,GO:0006807,GO:0008150,GO:0008152,GO:0009058,GO:0009059,GO:0009889,GO:0009987,GO:0010467,GO:0010468,GO:0010556,GO:0016070,GO:0016987,GO:0018130,GO:0019219,GO:0019222,GO:0019438,GO:0019954,GO:0030436,GO:0031323,GO:0031326,GO:0032502,GO:0032774,GO:0034641,GO:0034645,GO:0034654,GO:0043170,GO:0043254,GO:…	-	ko:K03091	-	-	-	Sigma70_r2,Sigma70_r4
scaffold1_478	224308.BSU26380	1.85e-121	346	COG2856@1|root,COG2856@2|Bacteria,1VF4T@1239|Firmicutes,4HP2V@91061|Bacilli,1ZIKA@1386|Bacillus	E	IrrE N-terminal-like domain	xkdA	-	-	-	-	-	-	Peptidase_M78
scaffold1_479	224308.BSU26370	1.76e-131	372	COG0563@1|root,COG0563@2|Bacteria,1UJD5@1239|Firmicutes,4HB5Z@91061|Bacilli,1ZNE0@1386|Bacillus	F	adenylate kinase activity	yqaC	-	-	-	-	-	-	AAA_18,SKI
scaffold1_481	224308.BSU26350	1.46e-73	221	COG3620@1|root,COG3620@2|Bacteria	K	sequence-specific DNA binding	-	-	-	-	-	-	-	DUF4870,HTH_3,HTH_31
scaffold1_482	224308.BSU26340	3.43e-49	156	COG1476@1|root,COG1476@2|Bacteria,1VEKB@1239|Firmicutes,4IBRC@91061|Bacilli,1ZK8P@1386|Bacillus	K	Helix-turn-helix XRE-family like proteins	-	-	-	-	-	-	-	HTH_3
scaffold1_484	224308.BSU26320	3e-133	377	2FA2Y@1|root,342BX@2|Bacteria,1VX3G@1239|Firmicutes,4HXDM@91061|Bacilli	-	-	-	-	-	-	-	-	-	HTH_3
scaffold1_487	224308.BSU26290	7.71e-228	627	COG5377@1|root,COG5377@2|Bacteria,1TS2Y@1239|Firmicutes,4HAFK@91061|Bacilli,1ZBMA@1386|Bacillus	L	YqaJ-like viral recombinase domain	yqaJ	-	-	-	-	-	-	YqaJ
scaffold1_488	224308.BSU26280	1.5e-196	545	COG3723@1|root,COG3723@2|Bacteria,1UNDF@1239|Firmicutes,4HB2T@91061|Bacilli,1ZEC2@1386|Bacillus	L	RecT family	recT	-	-	ko:K07455	-	-	-	RecT
scaffold1_489	224308.BSU26270	2.96e-156	439	COG3935@1|root,COG3935@2|Bacteria,1UBE3@1239|Firmicutes,4IMST@91061|Bacilli,1ZKRM@1386|Bacillus	L	DnaD domain protein	yqaL	-	-	-	-	-	-	DnaB_2
scaffold1_490	224308.BSU26260	1.13e-178	499	COG1484@1|root,COG1484@2|Bacteria,1V48P@1239|Firmicutes,4HI3X@91061|Bacilli,1ZQIY@1386|Bacillus	L	IstB-like ATP binding protein	yqaM	GO:0005575,GO:0005622,GO:0005623,GO:0005737,GO:0006139,GO:0006259,GO:0006260,GO:0006261,GO:0006271,GO:0006725,GO:0006807,GO:0008150,GO:0008152,GO:0009058,GO:0009059,GO:0009987,GO:0022616,GO:0034641,GO:0034645,GO:0043170,GO:0044237,GO:0044238,GO:0044249,GO:0044260,GO:0044424,GO:0044464,GO:0046483,GO:0071704,GO:0090304,GO:1901360,GO:1901576	-	-	-	-	-	IstB_IS21
scaffold1_492	224308.BSU26250	9.37e-96	279	COG4570@1|root,COG4570@2|Bacteria,1VF2H@1239|Firmicutes,4HJ0V@91061|Bacilli,1ZHF6@1386|Bacillus	L	Endodeoxyribonuclease RusA	rusA	-	-	-	-	-	-	RusA
scaffold1_493	224308.BSU26240	1.02e-42	139	2B77Q@1|root,320A3@2|Bacteria,1UAM7@1239|Firmicutes,4IKZW@91061|Bacilli,1ZIIF@1386|Bacillus	S	Phage-like element PBSX protein XtrA	yqaO	-	-	-	-	-	-	PBSX_XtrA
scaffold1_494	224308.BSU26230	2.95e-211	585	2EIV1@1|root,33CKC@2|Bacteria,1VNRH@1239|Firmicutes	-	-	-	-	-	-	-	-	-	-
scaffold1_495	224308.BSU26220	1.85e-104	301	COG3677@1|root,COG3677@2|Bacteria,1V8R5@1239|Firmicutes,4HJMG@91061|Bacilli,1ZFNM@1386|Bacillus	L	Transposase	yqaQ	-	-	-	-	-	-	GerE,HTH_28
scaffold1_497	224308.BSU26200	3.35e-157	442	COG5484@1|root,COG5484@2|Bacteria,1V6XI@1239|Firmicutes,4HIZ8@91061|Bacilli,1ZDWD@1386|Bacillus	L	DNA packaging	yqaS	-	-	-	-	-	-	HTH_23,Phage_terminase,Terminase_5
scaffold1_498	224308.BSU26190	7.34e-292	797	COG1783@1|root,COG1783@2|Bacteria,1TRQP@1239|Firmicutes,4HDMY@91061|Bacilli,1ZCXF@1386|Bacillus	S	phage terminase, large subunit	yqaT	-	-	ko:K06909	-	-	-	Terminase_3,Terminase_3C
scaffold1_499	224308.BSU26180	0	1010	COG5518@1|root,COG5518@2|Bacteria,1TT5R@1239|Firmicutes,4HEHM@91061|Bacilli,1ZE9D@1386|Bacillus	S	portal protein	yqbA	-	-	-	-	-	-	Phage_portal
scaffold1_500	224308.BSU26170	1.93e-214	592	COG2369@1|root,COG2369@2|Bacteria,1V2XJ@1239|Firmicutes,4HG77@91061|Bacilli,1ZIBC@1386|Bacillus	S	Phage Mu protein F like protein	-	-	-	-	-	-	-	Phage_Mu_F
scaffold1_501	224308.BSU26160	1.75e-148	418	2BM8A@1|root,32FS0@2|Bacteria,1UCGP@1239|Firmicutes,4INZ2@91061|Bacilli,1ZP58@1386|Bacillus	-	-	-	-	-	-	-	-	-	-
scaffold1_502	224308.BSU26150	1.49e-183	516	COG0338@1|root,COG0338@2|Bacteria,1V1FT@1239|Firmicutes,4HGCH@91061|Bacilli,1ZEM9@1386|Bacillus	L	Putative phage serine protease XkdF	yqbD	-	-	-	-	-	-	Peptidase_S78_2
scaffold1_503	224308.BSU26140	5.33e-215	594	COG4653@1|root,COG4653@2|Bacteria,1V0XG@1239|Firmicutes,4HN8Z@91061|Bacilli,1ZKZT@1386|Bacillus	S	Phage capsid family	xkdG	-	-	-	-	-	-	Phage_capsid
scaffold1_504	224308.BSU26130	4.1e-67	203	29TGI@1|root,30EPS@2|Bacteria,1UCTE@1239|Firmicutes,4IP9N@91061|Bacilli,1ZPKE@1386|Bacillus	S	YqbF, hypothetical protein domain	-	-	-	-	-	-	-	YqbF
scaffold1_505	224308.BSU26120	3.51e-88	259	2ESBD@1|root,33JW4@2|Bacteria,1VP51@1239|Firmicutes,4HYYW@91061|Bacilli,1ZN6C@1386|Bacillus	S	Protein of unknown function (DUF3199)	-	-	-	-	-	-	-	DUF3199
scaffold1_506	224308.BSU26110	1.22e-85	251	2EHGE@1|root,33B8A@2|Bacteria,1VKQF@1239|Firmicutes,4HZ7D@91061|Bacilli,1ZJ8E@1386|Bacillus	S	Domain of unknown function (DUF3599)	yqbH	-	-	-	-	-	-	DUF3599
scaffold1_507	224308.BSU26100	3.09e-122	348	2EFQM@1|root,32GN3@2|Bacteria,1V9JW@1239|Firmicutes,4IRJU@91061|Bacilli,1ZHNY@1386|Bacillus	S	Bacteriophage HK97-gp10, putative tail-component	-	-	-	-	-	-	-	HK97-gp10_like
scaffold1_508	224308.BSU26090	4.6e-102	295	28Y6W@1|root,2ZK27@2|Bacteria,1W3G3@1239|Firmicutes,4I0HC@91061|Bacilli,1ZFEX@1386|Bacillus	-	-	yqbJ	-	-	-	-	-	-	-
scaffold1_509	224308.BSU26089	7.56e-36	121	28UMM@1|root,2ZGS5@2|Bacteria,1W5VR@1239|Firmicutes,4I1KU@91061|Bacilli	-	-	-	-	-	-	-	-	-	-
scaffold1_510	224308.BSU26075	0	889	28IGV@1|root,2Z8I6@2|Bacteria,1TP1Y@1239|Firmicutes,4HFJP@91061|Bacilli,1ZJRF@1386|Bacillus	S	Phage tail sheath C-terminal domain	xkdK	-	-	-	-	-	-	Phage_sheath_1,Phage_sheath_1C,Phage_sheath_1N
scaffold1_511	224308.BSU26060	9.99e-98	284	2CBAP@1|root,32S1D@2|Bacteria,1VEC7@1239|Firmicutes,4IRT1@91061|Bacilli,1ZEZD@1386|Bacillus	S	Phage tail tube protein	xkdM	-	-	-	-	-	-	DUF2001
scaffold1_514	720555.BATR1942_03995	2.15e-86	256	2DQYD@1|root,339DA@2|Bacteria,1VIHA@1239|Firmicutes,4HS2Z@91061|Bacilli,1ZDQV@1386|Bacillus	S	Phage XkdN-like tail assembly chaperone protein, TAC	-	-	-	-	-	-	-	Phage_TAC_5
scaffold1_515	1051501.AYTL01000027_gene847	2.76e-18	76.3	29RY7@1|root,30D2I@2|Bacteria,1UAQY@1239|Firmicutes,4IM3M@91061|Bacilli,1ZJ15@1386|Bacillus	-	-	-	-	-	-	-	-	-	-
scaffold1_516	224308.BSU26030	0	1918	COG3953@1|root,COG5280@1|root,COG3953@2|Bacteria,COG5280@2|Bacteria,1VAT4@1239|Firmicutes,4HMYI@91061|Bacilli,1ZFFP@1386|Bacillus	L	Transglycosylase SLT domain	xkdO	-	-	-	-	-	-	SLT
scaffold1_517	224308.BSU26020	2.16e-124	356	COG1652@1|root,COG1652@2|Bacteria,1V1BA@1239|Firmicutes,4HFRJ@91061|Bacilli,1ZD2J@1386|Bacillus	S	Lysin motif	xkdP	-	-	-	-	-	-	LysM
scaffold1_518	224308.BSU26010	4.26e-224	619	COG4193@1|root,COG4193@2|Bacteria,1VAT1@1239|Firmicutes,4HQVE@91061|Bacilli,1ZBZG@1386|Bacillus	G	NLP P60 protein	xkdQ	-	-	-	-	-	-	-
scaffold1_519	224308.BSU26000	4.54e-48	154	29RS3@1|root,30CVT@2|Bacteria,1UAFU@1239|Firmicutes,4IKU7@91061|Bacilli,1ZHKX@1386|Bacillus	S	Protein of unknown function (DUF2577)	xkdR	-	-	-	-	-	-	DUF2577
scaffold1_520	224308.BSU25990	5.01e-86	254	COG3628@1|root,COG3628@2|Bacteria,1VJ3Z@1239|Firmicutes,4HPXD@91061|Bacilli,1ZG3F@1386|Bacillus	S	Protein of unknown function (DUF2634)	xkdS	-	-	-	-	-	-	DUF2634
scaffold1_521	224308.BSU25980	2.64e-231	638	COG3299@1|root,COG3299@2|Bacteria,1TQZU@1239|Firmicutes,4HCTP@91061|Bacilli,1ZB2D@1386|Bacillus	S	Evidence 3 Function proposed based on presence of conserved amino acid motif, structural feature or limited homology	-	-	-	-	-	-	-	Baseplate_J
scaffold1_522	224308.BSU25970	1.62e-121	348	COG3778@1|root,COG3778@2|Bacteria,1VKFB@1239|Firmicutes,4HSXC@91061|Bacilli,1ZGZU@1386|Bacillus	S	Uncharacterised protein conserved in bacteria (DUF2313)	-	-	-	-	-	-	-	DUF2313
scaffold1_523	224308.BSU25960	3.38e-51	162	2EKUT@1|root,33EIE@2|Bacteria,1VMJP@1239|Firmicutes,4HR3P@91061|Bacilli,1ZP25@1386|Bacillus	-	-	-	-	-	-	-	-	-	-
scaffold1_524	224308.BSU25950	1.01e-253	697	292XD@1|root,2ZQEV@2|Bacteria,1V48I@1239|Firmicutes,4HS4X@91061|Bacilli,1ZFE2@1386|Bacillus	-	-	-	-	-	-	-	-	-	-
scaffold1_525	224308.BSU25940	2.03e-73	220	2BREE@1|root,32KD7@2|Bacteria,1U22K@1239|Firmicutes,4IBJV@91061|Bacilli,1ZH0P@1386|Bacillus	S	XkdW protein	xkdW	-	-	-	-	-	-	XkdW
scaffold1_526	224308.BSU25930	4.4e-20	81.3	29RZE@1|root,30D3R@2|Bacteria,1UAT1@1239|Firmicutes,4IM5V@91061|Bacilli,1ZJ9F@1386|Bacillus	-	-	-	-	-	-	-	-	-	Phage_XkdX
scaffold1_527	224308.BSU25920	2.41e-204	566	29TBY@1|root,30EJ0@2|Bacteria,1UCMF@1239|Firmicutes,4IP3K@91061|Bacilli,1ZPBV@1386|Bacillus	-	-	xepA	-	-	-	-	-	-	-
scaffold1_528	224308.BSU25910	6.87e-88	259	COG4824@1|root,COG4824@2|Bacteria,1V5S1@1239|Firmicutes,4HIAA@91061|Bacilli,1ZHHN@1386|Bacillus	S	Bacteriophage holin family	-	-	-	-	-	-	-	Phage_holin_4_1
scaffold1_529	224308.BSU25900	6.4e-172	482	COG3409@1|root,COG5632@1|root,COG3409@2|Bacteria,COG5632@2|Bacteria,1V5B9@1239|Firmicutes,4HJY4@91061|Bacilli,1ZIM6@1386|Bacillus	M	N-acetylmuramoyl-L-alanine amidase	-	-	3.5.1.28	ko:K01447	-	-	-	Amidase_2,LysM,PG_binding_1
scaffold1_532	224308.BSU25870	3.62e-131	372	2DMGT@1|root,32REF@2|Bacteria,1V30S@1239|Firmicutes,4HG7J@91061|Bacilli,1ZIE5@1386|Bacillus	S	Suppressor of fused protein (SUFU)	-	-	-	ko:K21492	-	-	-	SUFU
scaffold1_533	224308.BSU25860	0	983	COG5444@1|root,COG5444@2|Bacteria,1VDC1@1239|Firmicutes,4HQE1@91061|Bacilli,1ZQPE@1386|Bacillus	A	Pre-toxin TG	-	-	-	ko:K21491	-	-	-	GH-E,LXG,PT-TG
scaffold1_535	1207055.C100_07000	3.6e-118	354	COG0457@1|root,COG0457@2|Bacteria,1NT1X@1224|Proteobacteria	S	Tetratricopeptide repeat	-	-	-	-	-	-	-	TPR_12
scaffold1_536	224308.BSU25820	1.63e-185	515	COG3403@1|root,COG3403@2|Bacteria,1US5K@1239|Firmicutes,4HDGW@91061|Bacilli,1ZQUM@1386|Bacillus	S	YqcI/YcgG family	yqcI	-	-	ko:K09190	-	-	-	YqcI_YcgG
scaffold1_537	224308.BSU25810	4.38e-72	216	COG0640@1|root,COG0640@2|Bacteria,1V9XT@1239|Firmicutes,4HKP8@91061|Bacilli,1ZI0T@1386|Bacillus	K	ArsR family transcriptional regulator	arsR	GO:0001067,GO:0003674,GO:0003676,GO:0003677,GO:0005488,GO:0006355,GO:0008150,GO:0009889,GO:0010468,GO:0010556,GO:0019219,GO:0019222,GO:0031323,GO:0031326,GO:0044212,GO:0050789,GO:0050794,GO:0051171,GO:0051252,GO:0060255,GO:0065007,GO:0080090,GO:0097159,GO:1901363,GO:1903506,GO:2000112,GO:2001141	-	ko:K03892	-	-	-	HTH_20,HTH_5
scaffold1_538	224308.BSU25800	7.09e-85	251	COG0346@1|root,COG0346@2|Bacteria,1V6K2@1239|Firmicutes,4HJ55@91061|Bacilli,1ZGBR@1386|Bacillus	E	Glyoxalase/Bleomycin resistance protein/Dioxygenase superfamily	cadI	GO:0008150,GO:0010035,GO:0010038,GO:0042221,GO:0046686,GO:0050896	4.4.1.5	ko:K01759	ko00620,map00620	-	-	Glyoxalase
scaffold1_539	224308.BSU25790	4.3e-234	645	COG0798@1|root,COG0798@2|Bacteria,1TRMD@1239|Firmicutes,4HC8A@91061|Bacilli,1ZD7K@1386|Bacillus	P	Arsenic resistance protein	arsB	GO:0003674,GO:0005215,GO:0005575,GO:0005623,GO:0005886,GO:0006810,GO:0006811,GO:0006820,GO:0008150,GO:0008509,GO:0015075,GO:0015103,GO:0015104,GO:0015105,GO:0015291,GO:0015297,GO:0015318,GO:0015698,GO:0015699,GO:0015700,GO:0016020,GO:0022804,GO:0022857,GO:0034220,GO:0044464,GO:0051179,GO:0051234,GO:0055085,GO:0071944,GO:0098656	-	ko:K03325	-	2.A.59	-	SBF
scaffold1_540	224308.BSU25780	6.91e-101	291	COG0394@1|root,COG0394@2|Bacteria,1V3JW@1239|Firmicutes,4HH49@91061|Bacilli,1ZFM2@1386|Bacillus	T	Catalyzes the reduction of arsenate As(V) to arsenite As(III)	arsC	GO:0003674,GO:0003824,GO:0008150,GO:0008152,GO:0008794,GO:0016491,GO:0030611,GO:0030613,GO:0030614,GO:0042221,GO:0046685,GO:0050896,GO:0055114	1.20.4.1	ko:K03741	-	-	-	LMWPc
scaffold1_541	224308.BSU25770	0	962	COG1961@1|root,COG1961@2|Bacteria,1TPUG@1239|Firmicutes,4HB3H@91061|Bacilli,1ZBV3@1386|Bacillus	L	Recombinase	-	GO:0000150,GO:0003674,GO:0003824,GO:0006139,GO:0006259,GO:0006310,GO:0006725,GO:0006807,GO:0008150,GO:0008152,GO:0009987,GO:0034641,GO:0043170,GO:0044237,GO:0044238,GO:0044260,GO:0046483,GO:0071704,GO:0090304,GO:0140097,GO:1901360	-	ko:K06400	-	-	-	Recombinase,Resolvase,Zn_ribbon_recom
scaffold1_542	224308.BSU25750	5.1e-97	281	COG3209@1|root,COG3209@2|Bacteria,1V89J@1239|Firmicutes,4HJVE@91061|Bacilli,1ZH27@1386|Bacillus	M	Deoxyribonuclease NucA/NucB	nucB	GO:0005575,GO:0005576	-	-	-	-	-	DNase_NucA_NucB
scaffold1_543	224308.BSU25740	1.33e-170	476	28NWW@1|root,2ZBUP@2|Bacteria,1V3CS@1239|Firmicutes,4HGW3@91061|Bacilli,1ZQK7@1386|Bacillus	-	-	-	-	-	-	-	-	-	-
scaffold1_544	224308.BSU25730	2.19e-216	597	COG1023@1|root,COG1023@2|Bacteria,1UHN4@1239|Firmicutes,4IS44@91061|Bacilli,1ZS1B@1386|Bacillus	G	6-phosphogluconate dehydrogenase	yqeC	-	1.1.1.343,1.1.1.44	ko:K00033	ko00030,ko00480,ko01100,ko01110,ko01120,ko01130,ko01200,map00030,map00480,map01100,map01110,map01120,map01130,map01200	-	-	6PGD,NAD_binding_2
scaffold1_545	224308.BSU25720	3.97e-136	386	COG0398@1|root,COG0398@2|Bacteria,1VIP7@1239|Firmicutes,4HK4G@91061|Bacilli,1ZRQW@1386|Bacillus	S	SNARE associated Golgi protein	yqeD	-	-	-	-	-	-	SNARE_assoc
scaffold1_546	224308.BSU25710	1.81e-171	479	COG3409@1|root,COG5632@1|root,COG3409@2|Bacteria,COG5632@2|Bacteria,1V7KT@1239|Firmicutes,4HJ9N@91061|Bacilli,1ZB8D@1386|Bacillus	M	n-acetylmuramoyl-L-alanine amidase	xlyA	-	3.5.1.28	ko:K01447	-	-	-	Amidase_2,PG_binding_1,SLH
scaffold1_547	224308.BSU25700	3.18e-182	506	COG2755@1|root,COG2755@2|Bacteria,1U232@1239|Firmicutes,4IPYB@91061|Bacilli,1ZF2H@1386|Bacillus	E	GDSL-like Lipase/Acylhydrolase	yqeF	-	-	-	-	-	-	Lipase_GDSL_2
scaffold1_549	224308.BSU25690	4.53e-24	90.9	2EIH6@1|root,33C8I@2|Bacteria,1VMKK@1239|Firmicutes,4HRH7@91061|Bacilli,1ZJY1@1386|Bacillus	S	Sporulation inhibitor A	sda	-	-	ko:K06371	-	-	-	Sda
scaffold1_550	224308.BSU25680	4.53e-122	348	COG2179@1|root,COG2179@2|Bacteria,1V6KM@1239|Firmicutes,4HGAV@91061|Bacilli,1ZFKN@1386|Bacillus	S	hydrolase of the HAD superfamily	yqeG	-	-	ko:K07015	-	-	-	HAD_2,Hydrolase,Hydrolase_like,PGP_phosphatase
scaffold1_551	224308.BSU25670	3.77e-270	738	COG1161@1|root,COG1161@2|Bacteria,1TPM2@1239|Firmicutes,4HAAF@91061|Bacilli,1ZBES@1386|Bacillus	S	In Bacillus subtilis this enzyme appears to be involved in 30S ribosomal RNA subunit biogenesis	yqeH	GO:0003674,GO:0003824,GO:0003924,GO:0006275,GO:0008150,GO:0008156,GO:0009889,GO:0009890,GO:0009892,GO:0010556,GO:0010558,GO:0010605,GO:0016462,GO:0016787,GO:0016817,GO:0016818,GO:0017111,GO:0019219,GO:0019222,GO:0022613,GO:0030174,GO:0031323,GO:0031324,GO:0031326,GO:0031327,GO:0032297,GO:0042254,GO:0044085,GO:0045934,GO:0048519,GO:0048523,GO:0050789,GO:0050794,GO:0051052,GO:0051053,GO:0051171,GO:…	-	ko:K06948	-	-	-	MMR_HSR1
scaffold1_552	224308.BSU25660	1.63e-198	550	COG0169@1|root,COG0169@2|Bacteria,1TQRY@1239|Firmicutes,4HD4R@91061|Bacilli,1ZANW@1386|Bacillus	E	Involved in the biosynthesis of the chorismate, which leads to the biosynthesis of aromatic amino acids. Catalyzes the reversible NADPH linked reduction of 3-dehydroshikimate (DHSA) to yield shikimate (SA)	aroE	GO:0000166,GO:0003674,GO:0003824,GO:0004764,GO:0005488,GO:0005575,GO:0005622,GO:0005623,GO:0005737,GO:0005829,GO:0006082,GO:0008150,GO:0008152,GO:0009058,GO:0009423,GO:0009987,GO:0016053,GO:0016491,GO:0016614,GO:0016616,GO:0019632,GO:0019752,GO:0032787,GO:0036094,GO:0043436,GO:0043648,GO:0043650,GO:0044237,GO:0044249,GO:0044281,GO:0044283,GO:0044424,GO:0044444,GO:0044464,GO:0046394,GO:0046417,GO:…	1.1.1.25	ko:K00014	ko00400,ko01100,ko01110,ko01130,ko01230,map00400,map01100,map01110,map01130,map01230	-	-	Shikimate_DH,Shikimate_dh_N
scaffold1_553	224308.BSU25650	1.3e-53	168	COG1534@1|root,COG1534@2|Bacteria,1VEGM@1239|Firmicutes,4HKC7@91061|Bacilli,1ZH83@1386|Bacillus	J	RNA-binding protein containing KH domain, possibly ribosomal protein	yhbY	-	-	ko:K07574	-	-	-	CRS1_YhbY
scaffold1_554	224308.BSU25640	4.11e-140	395	COG1057@1|root,COG1057@2|Bacteria,1V3SK@1239|Firmicutes,4HGXK@91061|Bacilli,1ZFIV@1386|Bacillus	H	Catalyzes the reversible adenylation of nicotinate mononucleotide (NaMN) to nicotinic acid adenine dinucleotide (NaAD)	nadD	GO:0000309,GO:0003674,GO:0003824,GO:0004515,GO:0006082,GO:0006139,GO:0006520,GO:0006531,GO:0006725,GO:0006732,GO:0006733,GO:0006753,GO:0006793,GO:0006796,GO:0006807,GO:0008150,GO:0008152,GO:0009058,GO:0009066,GO:0009108,GO:0009117,GO:0009165,GO:0009435,GO:0009987,GO:0016740,GO:0016772,GO:0016779,GO:0018130,GO:0019355,GO:0019359,GO:0019362,GO:0019363,GO:0019438,GO:0019637,GO:0019674,GO:0019752,GO:…	2.7.7.18	ko:K00969	ko00760,ko01100,map00760,map01100	-	-	CTP_transf_like
scaffold1_555	224308.BSU25630	5.71e-125	356	COG1713@1|root,COG1713@2|Bacteria,1V6Y1@1239|Firmicutes,4HHRY@91061|Bacilli,1ZCQJ@1386|Bacillus	H	HD superfamily hydrolase involved in NAD metabolism	yqeK	-	-	-	-	-	-	HD
scaffold1_556	224308.BSU25620	3.83e-79	235	COG0799@1|root,COG0799@2|Bacteria,1VA2Z@1239|Firmicutes,4HKEJ@91061|Bacilli,1ZGYR@1386|Bacillus	J	Functions as a ribosomal silencing factor. Interacts with ribosomal protein L14 (rplN), blocking formation of intersubunit bridge B8. Prevents association of the 30S and 50S ribosomal subunits and the formation of functional ribosomes, thus repressing translation	rsfS	GO:0003674,GO:0005488,GO:0006417,GO:0008150,GO:0009889,GO:0009890,GO:0009892,GO:0010468,GO:0010556,GO:0010558,GO:0010605,GO:0010608,GO:0010629,GO:0017148,GO:0019222,GO:0031323,GO:0031324,GO:0031326,GO:0031327,GO:0032268,GO:0032269,GO:0034248,GO:0034249,GO:0043021,GO:0043023,GO:0044087,GO:0044877,GO:0048519,GO:0048523,GO:0050789,GO:0050794,GO:0051171,GO:0051172,GO:0051246,GO:0051248,GO:0060255,GO:…	-	ko:K09710	-	-	-	RsfS
scaffold1_557	224308.BSU25610	5.67e-178	495	COG0500@1|root,COG2226@2|Bacteria,1TQUF@1239|Firmicutes,4HD2W@91061|Bacilli,1ZB0Y@1386|Bacillus	Q	Methyltransferase	yqeM	-	-	-	-	-	-	Methyltransf_25
scaffold1_558	224308.BSU25600	9.38e-190	527	COG0345@1|root,COG0345@2|Bacteria,1UZ3D@1239|Firmicutes,4HCJ6@91061|Bacilli,1ZBFA@1386|Bacillus	E	Catalyzes the reduction of 1-pyrroline-5-carboxylate (PCA) to L-proline	comER	-	-	ko:K02239	-	-	-	F420_oxidored,P5CR_dimer
scaffold1_559	224308.BSU25590	1.29e-135	385	COG1555@1|root,COG1596@1|root,COG1555@2|Bacteria,COG1596@2|Bacteria,1VA3W@1239|Firmicutes,4HKJ1@91061|Bacilli,1ZH4N@1386|Bacillus	L	COG1555 DNA uptake protein and related DNA-binding proteins	comEA	GO:0005575,GO:0005623,GO:0005886,GO:0016020,GO:0044464,GO:0071944	-	ko:K02237	-	3.A.11.1,3.A.11.2	-	HHH_3,SLBB
scaffold1_560	224308.BSU25580	8.94e-135	381	COG2131@1|root,COG2131@2|Bacteria,1V3PU@1239|Firmicutes,4HEJU@91061|Bacilli,1ZQ4K@1386|Bacillus	F	ComE operon protein 2	comEB	-	3.5.4.12	ko:K01493	ko00240,ko01100,map00240,map01100	-	-	dCMP_cyt_deam_1
scaffold1_561	224308.BSU25570	0	1455	COG0658@1|root,COG2333@1|root,COG0658@2|Bacteria,COG2333@2|Bacteria,1TS9U@1239|Firmicutes,4H9M4@91061|Bacilli,1ZBWR@1386|Bacillus	S	Competence protein ComEC	comEC	-	-	ko:K02238	-	3.A.11.1,3.A.11.2	-	Competence,DUF4131,Lactamase_B
scaffold1_562	224308.BSU25569	9.65e-22	84.7	2EJUP@1|root,33DJB@2|Bacteria,1VMIR@1239|Firmicutes,4HRA6@91061|Bacilli,1ZK02@1386|Bacillus	S	YqzM-like protein	-	-	-	-	-	-	-	YqzM
scaffold1_563	224308.BSU25560	9.15e-241	662	COG1466@1|root,COG1466@2|Bacteria,1TRM0@1239|Firmicutes,4HBB4@91061|Bacilli,1ZBST@1386|Bacillus	L	DNA polymerase III delta subunit	holA	-	2.7.7.7	ko:K02340	ko00230,ko00240,ko01100,ko03030,ko03430,ko03440,map00230,map00240,map01100,map03030,map03430,map03440	-	-	DNA_pol3_delta
scaffold1_564	224308.BSU25550	1.91e-47	152	COG0268@1|root,COG0268@2|Bacteria,1VEGX@1239|Firmicutes,4HNJS@91061|Bacilli,1ZI3X@1386|Bacillus	J	Binds directly to 16S ribosomal RNA	rpsT	-	-	ko:K02968	ko03010,map03010	-	-	Ribosomal_S20p
scaffold1_565	224308.BSU25540	9.8e-258	707	COG0680@1|root,COG0680@2|Bacteria,1TPFY@1239|Firmicutes,4HAGH@91061|Bacilli,1ZC4A@1386|Bacillus	C	Initiates the rapid degradation of small, acid-soluble proteins during spore germination	gpr	GO:0000003,GO:0003674,GO:0003824,GO:0006508,GO:0006807,GO:0008150,GO:0008152,GO:0008233,GO:0016787,GO:0019538,GO:0019954,GO:0030436,GO:0032502,GO:0043170,GO:0043934,GO:0044238,GO:0071704,GO:0140096,GO:1901564	3.4.24.78	ko:K06012	-	-	-	Peptidase_A25
scaffold1_566	224308.BSU25530	3.88e-283	774	COG0860@1|root,COG0860@2|Bacteria,1TSFS@1239|Firmicutes,4HACZ@91061|Bacilli,1ZAV0@1386|Bacillus	M	stage II sporulation protein P	spoIIP	-	-	ko:K06385	-	-	-	SpoIIP
scaffold1_567	224308.BSU25520	1e-69	211	2C4MB@1|root,345EE@2|Bacteria,1W0SN@1239|Firmicutes,4HP0K@91061|Bacilli,1ZJ36@1386|Bacillus	S	Protein of unknown function (DUF3679)	yqxA	-	-	-	-	-	-	DUF3679
scaffold1_568	224308.BSU25510	0	1177	COG0481@1|root,COG0481@2|Bacteria,1TP0G@1239|Firmicutes,4HASA@91061|Bacilli,1ZC7J@1386|Bacillus	M	Required for accurate and efficient protein synthesis under certain stress conditions. May act as a fidelity factor of the translation reaction, by catalyzing a one-codon backward translocation of tRNAs on improperly translocated ribosomes. Back- translocation proceeds from a post-translocation (POST) complex to a pre-translocation (PRE) complex, thus giving elongation factor G a second chance to…	lepA	-	-	ko:K03596	ko05134,map05134	-	-	EFG_C,EFG_II,GTP_EFTU,GTP_EFTU_D2,LepA_C
scaffold1_569	224308.BSU25500	1.13e-273	748	COG0635@1|root,COG0635@2|Bacteria,1TPES@1239|Firmicutes,4HA60@91061|Bacilli,1ZC7V@1386|Bacillus	H	Involved in the biosynthesis of porphyrin-containing compound	hemN	GO:0003674,GO:0005488,GO:0005575,GO:0005622,GO:0005623,GO:0005737,GO:0006725,GO:0006778,GO:0006779,GO:0006807,GO:0008150,GO:0008152,GO:0009058,GO:0009987,GO:0018130,GO:0019438,GO:0033013,GO:0033014,GO:0034641,GO:0044237,GO:0044249,GO:0044271,GO:0044424,GO:0044464,GO:0046483,GO:0048037,GO:0051186,GO:0051188,GO:0051536,GO:0051539,GO:0051540,GO:0071704,GO:1901360,GO:1901362,GO:1901564,GO:1901566,GO:…	-	-	-	-	-	HemN_C,Radical_SAM
scaffold1_570	224308.BSU25490	3.32e-241	663	COG1420@1|root,COG1420@2|Bacteria,1TQP7@1239|Firmicutes,4HAX5@91061|Bacilli,1ZBQV@1386|Bacillus	K	Negative regulator of class I heat shock genes (grpE- dnaK-dnaJ and groELS operons). Prevents heat-shock induction of these operons	hrcA	GO:0006355,GO:0008150,GO:0009889,GO:0009890,GO:0009892,GO:0010468,GO:0010556,GO:0010558,GO:0010605,GO:0010629,GO:0019219,GO:0019222,GO:0031323,GO:0031324,GO:0031326,GO:0031327,GO:0045892,GO:0045934,GO:0048519,GO:0048523,GO:0050789,GO:0050794,GO:0051171,GO:0051172,GO:0051252,GO:0051253,GO:0060255,GO:0065007,GO:0080090,GO:1902679,GO:1903506,GO:1903507,GO:2000112,GO:2000113,GO:2001141	-	ko:K03705	-	-	-	HrcA,HrcA_DNA-bdg
scaffold1_571	224308.BSU25480	4.87e-113	326	COG0576@1|root,COG0576@2|Bacteria,1V6G2@1239|Firmicutes,4HIRK@91061|Bacilli,1ZGCW@1386|Bacillus	O	Participates actively in the response to hyperosmotic and heat shock by preventing the aggregation of stress-denatured proteins, in association with DnaK and GrpE. It is the nucleotide exchange factor for DnaK and may function as a thermosensor. Unfolded proteins bind initially to DnaJ	grpE	GO:0000166,GO:0000774,GO:0001871,GO:0003674,GO:0005488,GO:0005515,GO:0005575,GO:0005623,GO:0008150,GO:0009986,GO:0017076,GO:0030234,GO:0030246,GO:0030247,GO:0030554,GO:0036094,GO:0044464,GO:0050790,GO:0051082,GO:0060589,GO:0060590,GO:0065007,GO:0065009,GO:0097159,GO:0098772,GO:1901265,GO:1901363,GO:2001065	-	ko:K03687	-	-	-	GrpE
scaffold1_572	224308.BSU25470	0	1135	COG0443@1|root,COG0443@2|Bacteria,1TP1J@1239|Firmicutes,4HA9S@91061|Bacilli,1ZAZ2@1386|Bacillus	O	Heat shock 70 kDa protein	dnaK	GO:0001871,GO:0003674,GO:0005488,GO:0005575,GO:0005623,GO:0008150,GO:0009986,GO:0030246,GO:0030247,GO:0044464,GO:0051704,GO:0098630,GO:0098743,GO:2001065	-	ko:K04043	ko03018,ko04212,ko05152,map03018,map04212,map05152	1.A.33.1	-	HSP70
scaffold1_573	224308.BSU25460	8.02e-256	703	COG0484@1|root,COG0484@2|Bacteria,1TP00@1239|Firmicutes,4H9KA@91061|Bacilli,1ZC0R@1386|Bacillus	O	ATP binding to DnaK triggers the release of the substrate protein, thus completing the reaction cycle. Several rounds of ATP-dependent interactions between DnaJ, DnaK and GrpE are required for fully efficient folding. Also involved, together with DnaK and GrpE, in the DNA replication of plasmids through activation of initiation proteins	dnaJ	-	-	ko:K03686	-	-	-	DnaJ,DnaJ_C,DnaJ_CXXCXGXG
scaffold1_574	224308.BSU25450	1.49e-221	611	COG2264@1|root,COG2264@2|Bacteria,1TPKI@1239|Firmicutes,4HAMF@91061|Bacilli,1ZB7J@1386|Bacillus	J	Methylates ribosomal protein L11	prmA	-	-	ko:K02687	-	-	-	PrmA
scaffold1_575	224308.BSU25440	1.18e-179	500	COG1385@1|root,COG1385@2|Bacteria,1V1CT@1239|Firmicutes,4HH8P@91061|Bacilli,1ZAV7@1386|Bacillus	J	Specifically methylates the N3 position of the uracil ring of uridine 1498 (m3U1498) in 16S rRNA. Acts on the fully assembled 30S ribosomal subunit	rsmE	GO:0000154,GO:0001510,GO:0003674,GO:0003824,GO:0006139,GO:0006364,GO:0006396,GO:0006725,GO:0006807,GO:0008150,GO:0008152,GO:0008168,GO:0008170,GO:0008173,GO:0008649,GO:0008757,GO:0009451,GO:0009987,GO:0010467,GO:0016070,GO:0016072,GO:0016436,GO:0016740,GO:0016741,GO:0022613,GO:0031167,GO:0032259,GO:0034470,GO:0034641,GO:0034660,GO:0042254,GO:0043170,GO:0043412,GO:0043414,GO:0044085,GO:0044237,GO:…	2.1.1.193	ko:K09761	-	-	-	Methyltrans_RNA
scaffold1_576	224308.BSU25430	0	893	COG0621@1|root,COG0621@2|Bacteria,1TPBR@1239|Firmicutes,4HBYZ@91061|Bacilli,1ZB8Q@1386|Bacillus	J	ribosomal protein S12 methylthiotransferase	yqeV	GO:0003674,GO:0003824,GO:0006139,GO:0006396,GO:0006399,GO:0006400,GO:0006725,GO:0006807,GO:0008033,GO:0008150,GO:0008152,GO:0009451,GO:0009987,GO:0010467,GO:0016070,GO:0016740,GO:0016782,GO:0034470,GO:0034641,GO:0034660,GO:0035596,GO:0035598,GO:0035600,GO:0043170,GO:0043412,GO:0044237,GO:0044238,GO:0046483,GO:0050497,GO:0071704,GO:0090304,GO:1901360	2.8.4.5	ko:K18707	-	-	-	Radical_SAM,TRAM,UPF0004
scaffold1_577	224308.BSU25420	7.11e-202	561	COG1283@1|root,COG1283@2|Bacteria,1TP4K@1239|Firmicutes,4HAZ0@91061|Bacilli,1ZBHZ@1386|Bacillus	P	COG1283 Na phosphate symporter	yqeW	-	-	ko:K03324	-	2.A.58.2	-	Na_Pi_cotrans
scaffold1_578	1178537.BA1_04662	7.26e-27	98.6	COG0828@1|root,COG0828@2|Bacteria,1VEHU@1239|Firmicutes,4HNPV@91061|Bacilli,1ZJ3R@1386|Bacillus	J	Belongs to the bacterial ribosomal protein bS21 family	rpsU	GO:0005575,GO:0005622,GO:0005623,GO:0005737,GO:0005840,GO:0032991,GO:0043226,GO:0043228,GO:0043229,GO:0043232,GO:0044391,GO:0044422,GO:0044424,GO:0044444,GO:0044446,GO:0044464,GO:1990904	-	ko:K02970	ko03010,map03010	-	-	Ribosomal_S21
scaffold1_579	224308.BSU25400	9.15e-90	264	COG1610@1|root,COG1610@2|Bacteria,1V6F2@1239|Firmicutes,4HIQP@91061|Bacilli,1ZGGX@1386|Bacillus	S	Yqey-like protein	yqeY	-	-	ko:K09117	-	-	-	YqeY
scaffold1_580	224308.BSU25390	1.54e-289	793	COG1030@1|root,COG1030@2|Bacteria,1TR54@1239|Firmicutes,4H9P9@91061|Bacilli,1ZCTF@1386|Bacillus	O	COG1030 Membrane-bound serine protease (ClpP class)	yqeZ	-	-	ko:K07403	-	-	-	NfeD,SDH_sah
scaffold1_581	224308.BSU25380	6.18e-192	538	COG4864@1|root,COG4864@2|Bacteria,1TPTD@1239|Firmicutes,4HAIX@91061|Bacilli,1ZD1V@1386|Bacillus	S	UPF0365 protein	yqfA	-	-	-	-	-	-	YdfA_immunity
scaffold1_582	224308.BSU25370	4.06e-59	186	29RH9@1|root,30CK6@2|Bacteria,1UA17@1239|Firmicutes,4IK9T@91061|Bacilli,1ZG2T@1386|Bacillus	-	-	yqfB	-	-	-	-	-	-	-
scaffold1_583	224308.BSU25360	7.2e-61	187	2E4EZ@1|root,32ZA5@2|Bacteria,1VF5C@1239|Firmicutes,4HNQG@91061|Bacilli,1ZHZA@1386|Bacillus	S	sporulation protein YqfC	yqfC	-	-	-	-	-	-	YabP
scaffold1_584	224308.BSU25350	1.72e-241	669	COG0561@1|root,COG0561@2|Bacteria,1TR3N@1239|Firmicutes,4HC8P@91061|Bacilli,1ZBP7@1386|Bacillus	S	Stage IV sporulation	yqfD	-	-	ko:K06438	-	-	-	YqfD
scaffold1_585	224308.BSU25340	4.1e-223	615	COG1702@1|root,COG1702@2|Bacteria,1TP35@1239|Firmicutes,4HBD5@91061|Bacilli,1ZBVE@1386|Bacillus	T	Phosphate starvation-inducible protein PhoH	phoH	-	-	ko:K06217	-	-	-	PhoH
scaffold1_586	224308.BSU25330	0	1302	COG1480@1|root,COG1480@2|Bacteria,1TR1A@1239|Firmicutes,4HAEZ@91061|Bacilli,1ZANS@1386|Bacillus	S	membrane-associated HD superfamily hydrolase	yqfF	-	-	ko:K07037	-	-	-	7TM-7TMR_HD,7TMR-HDED,HD
scaffold1_587	224308.BSU25320	5.87e-104	301	COG0319@1|root,COG0319@2|Bacteria,1V6BU@1239|Firmicutes,4HIIE@91061|Bacilli,1ZG7I@1386|Bacillus	S	Single strand-specific metallo-endoribonuclease involved in late-stage 70S ribosome quality control and in maturation of the 3' terminus of the 16S rRNA	ybeY	-	-	ko:K07042	-	-	-	UPF0054
scaffold1_588	224308.BSU25310	1.26e-66	203	COG0818@1|root,COG0818@2|Bacteria,1VEGR@1239|Firmicutes,4HNKN@91061|Bacilli,1ZHW0@1386|Bacillus	M	Diacylglycerol kinase	dgkA	-	2.7.1.107,2.7.1.66	ko:K00887,ko:K00901	ko00550,ko00561,ko00564,ko01100,ko01110,ko04070,ko04072,ko05231,map00550,map00561,map00564,map01100,map01110,map04070,map04072,map05231	-	-	DAGK_prokar
scaffold1_589	224308.BSU25300	5.52e-92	269	COG0295@1|root,COG0295@2|Bacteria,1V6IP@1239|Firmicutes,4HIJ3@91061|Bacilli,1ZG79@1386|Bacillus	F	This enzyme scavenges exogenous and endogenous cytidine and 2'-deoxycytidine for UMP synthesis	cdd	GO:0003674,GO:0003824,GO:0004126,GO:0005488,GO:0005575,GO:0005622,GO:0005623,GO:0005737,GO:0005829,GO:0006139,GO:0006213,GO:0006216,GO:0006725,GO:0006807,GO:0008150,GO:0008152,GO:0008270,GO:0009056,GO:0009116,GO:0009119,GO:0009164,GO:0009972,GO:0009987,GO:0016787,GO:0016810,GO:0016814,GO:0019239,GO:0019439,GO:0034641,GO:0034655,GO:0034656,GO:0042454,GO:0043167,GO:0043169,GO:0044237,GO:0044238,GO:…	3.5.4.5	ko:K01489	ko00240,ko00983,ko01100,map00240,map00983,map01100	-	-	dCMP_cyt_deam_1
scaffold1_590	224308.BSU25290	4.28e-196	545	COG1159@1|root,COG1159@2|Bacteria,1TP3R@1239|Firmicutes,4H9WF@91061|Bacilli,1ZCSH@1386|Bacillus	S	An essential GTPase that binds both GDP and GTP, with rapid nucleotide exchange. Plays a role in 16S rRNA processing and 30S ribosomal subunit biogenesis and possibly also in cell cycle regulation and energy metabolism	era	GO:0000166,GO:0001882,GO:0001883,GO:0003674,GO:0003824,GO:0003924,GO:0005488,GO:0005525,GO:0005575,GO:0005622,GO:0005623,GO:0005737,GO:0005886,GO:0006275,GO:0008150,GO:0008156,GO:0009889,GO:0009890,GO:0009892,GO:0010556,GO:0010558,GO:0010605,GO:0016020,GO:0016462,GO:0016787,GO:0016817,GO:0016818,GO:0017076,GO:0017111,GO:0019001,GO:0019003,GO:0019219,GO:0019222,GO:0030174,GO:0031323,GO:0031324,GO:…	-	ko:K03595	-	-	-	KH_2,MMR_HSR1
scaffold1_591	224308.BSU25289	1.52e-26	97.1	2DKK1@1|root,309RW@2|Bacteria,1U5JZ@1239|Firmicutes,4IFAR@91061|Bacilli,1ZK2R@1386|Bacillus	S	YqzL-like protein	-	-	-	-	-	-	-	YqzL
scaffold1_592	224308.BSU25280	4.33e-186	516	COG1381@1|root,COG1381@2|Bacteria,1UZ19@1239|Firmicutes,4HAHI@91061|Bacilli,1ZAUA@1386|Bacillus	L	Involved in DNA repair and RecF pathway recombination	recO	GO:0005575,GO:0005622,GO:0005623,GO:0006139,GO:0006259,GO:0006281,GO:0006302,GO:0006725,GO:0006807,GO:0006950,GO:0006974,GO:0008150,GO:0008152,GO:0009295,GO:0009987,GO:0033554,GO:0034641,GO:0043170,GO:0043226,GO:0043228,GO:0043229,GO:0043232,GO:0043590,GO:0044237,GO:0044238,GO:0044260,GO:0044424,GO:0044464,GO:0046483,GO:0050896,GO:0051716,GO:0071704,GO:0090304,GO:1901360	-	ko:K03584	ko03440,map03440	-	-	RecO_C,RecO_N
scaffold1_593	1051501.AYTL01000030_gene2695	3.61e-229	630	COG0752@1|root,COG0752@2|Bacteria,1TPW8@1239|Firmicutes,4HBCF@91061|Bacilli,1ZCKP@1386|Bacillus	J	glycyl-tRNA synthetase alpha subunit	glyQ	-	6.1.1.14	ko:K01878	ko00970,map00970	-	-	tRNA-synt_2e
scaffold1_594	224308.BSU25260	0	1294	COG0751@1|root,COG0751@2|Bacteria,1TNZ7@1239|Firmicutes,4H9NT@91061|Bacilli,1ZDF3@1386|Bacillus	J	Glycyl-tRNA synthetase beta subunit	glyS	-	6.1.1.14	ko:K01879	ko00970,map00970	-	-	DALR_1,tRNA_synt_2f
scaffold1_595	1051501.AYTL01000030_gene2693	2.06e-145	410	COG0517@1|root,COG0517@2|Bacteria,1TRZD@1239|Firmicutes,4HC4C@91061|Bacilli,1ZB0P@1386|Bacillus	K	CBS domain	ccpN	GO:0006355,GO:0007154,GO:0007584,GO:0008150,GO:0009605,GO:0009889,GO:0009890,GO:0009892,GO:0009987,GO:0009991,GO:0010468,GO:0010556,GO:0010558,GO:0010605,GO:0010629,GO:0019219,GO:0019222,GO:0031323,GO:0031324,GO:0031326,GO:0031327,GO:0031667,GO:0031668,GO:0031669,GO:0031670,GO:0042221,GO:0045013,GO:0045892,GO:0045934,GO:0045990,GO:0048519,GO:0048523,GO:0050789,GO:0050794,GO:0050896,GO:0051171,GO:…	-	-	-	-	-	CBS,HTH_11
scaffold1_596	224308.BSU25240	3.69e-190	528	COG1806@1|root,COG1806@2|Bacteria,1TPG0@1239|Firmicutes,4HB0Q@91061|Bacilli,1ZBIT@1386|Bacillus	S	Bifunctional serine threonine kinase and phosphorylase involved in the regulation of the pyruvate, phosphate dikinase (PPDK) by catalyzing its phosphorylation dephosphorylation	yqfL	-	2.7.11.33,2.7.4.28	ko:K09773	-	-	-	Kinase-PPPase
scaffold1_597	224308.BSU25230	8.57e-114	326	COG1671@1|root,COG1671@2|Bacteria,1V9Z0@1239|Firmicutes,4HM1G@91061|Bacilli,1ZFK7@1386|Bacillus	S	Belongs to the UPF0178 family	yqxD	-	-	ko:K09768	-	-	-	DUF188
scaffold1_598	224308.BSU25210	0	1167	COG0358@1|root,COG0358@2|Bacteria,1TQ0X@1239|Firmicutes,4HAG2@91061|Bacilli,1ZC16@1386|Bacillus	L	RNA polymerase that catalyzes the synthesis of short RNA molecules used as primers for DNA polymerase during DNA replication	dnaG	-	-	ko:K02316	ko03030,map03030	-	-	DnaB,DnaB_bind,Toprim_2,Toprim_4,Toprim_N,zf-CHC2
scaffold1_599	1051501.AYTL01000030_gene2689	9.32e-253	695	COG0568@1|root,COG0568@2|Bacteria,1TPD6@1239|Firmicutes,4HB1H@91061|Bacilli,1ZAV8@1386|Bacillus	K	Sigma factors are initiation factors that promote the attachment of RNA polymerase to specific initiation sites and are then released. This sigma factor is the primary sigma factor during exponential growth	sigA	-	-	ko:K03086	-	-	-	Sigma70_r1_1,Sigma70_r1_2,Sigma70_r2,Sigma70_r3,Sigma70_r4
scaffold1_600	224308.BSU25190	1.61e-81	241	COG2010@1|root,COG2010@2|Bacteria,1VA0V@1239|Firmicutes,4HKF3@91061|Bacilli,1ZHVP@1386|Bacillus	C	COG2010 Cytochrome c, mono- and diheme variants	cccA	GO:0005575,GO:0005623,GO:0005886,GO:0016020,GO:0044464,GO:0071944	-	ko:K13300	-	-	-	Cytochrome_CBB3
scaffold1_601	224308.BSU25180	4.66e-148	417	COG2384@1|root,COG2384@2|Bacteria,1V3I4@1239|Firmicutes,4HHIM@91061|Bacilli,1ZE5B@1386|Bacillus	S	SAM-dependent methyltransferase	trmK	GO:0001510,GO:0003674,GO:0003824,GO:0006139,GO:0006396,GO:0006399,GO:0006400,GO:0006725,GO:0006807,GO:0008033,GO:0008150,GO:0008152,GO:0008168,GO:0008173,GO:0008175,GO:0008757,GO:0009451,GO:0009987,GO:0010467,GO:0016070,GO:0016426,GO:0016429,GO:0016740,GO:0016741,GO:0030488,GO:0032259,GO:0034470,GO:0034641,GO:0034660,GO:0043170,GO:0043412,GO:0043414,GO:0044237,GO:0044238,GO:0044260,GO:0046483,GO:…	2.1.1.217	ko:K06967	-	-	-	TrmK
scaffold1_602	224308.BSU25170	2.79e-231	639	COG0327@1|root,COG0327@2|Bacteria,1TQ27@1239|Firmicutes,4H9NY@91061|Bacilli,1ZAPV@1386|Bacillus	S	Belongs to the GTP cyclohydrolase I type 2 NIF3 family	yqfO	GO:0005575,GO:0005622,GO:0005623,GO:0005737,GO:0044424,GO:0044464	-	-	-	-	-	NIF3
scaffold1_603	224308.BSU25160	4.8e-224	617	COG0761@1|root,COG0761@2|Bacteria,1UHT7@1239|Firmicutes,4H9S4@91061|Bacilli,1ZAUG@1386|Bacillus	IM	Catalyzes the conversion of 1-hydroxy-2-methyl-2-(E)- butenyl 4-diphosphate (HMBPP) into a mixture of isopentenyl diphosphate (IPP) and dimethylallyl diphosphate (DMAPP). Acts in the terminal step of the DOXP MEP pathway for isoprenoid precursor biosynthesis	ispH	-	1.17.7.4	ko:K03527	ko00900,ko01100,ko01110,ko01130,map00900,map01100,map01110,map01130	-	-	LYTB
scaffold1_604	224308.BSU25150	1.34e-48	167	2ECSV@1|root,336QF@2|Bacteria,1VFWG@1239|Firmicutes,4HP8Y@91061|Bacilli,1ZIWT@1386|Bacillus	S	YqfQ-like protein	yqfQ	-	-	-	-	-	-	YqfQ
scaffold1_605	224308.BSU25140	2.02e-306	836	COG0513@1|root,COG0513@2|Bacteria,1TPAP@1239|Firmicutes,4HA98@91061|Bacilli,1ZDG5@1386|Bacillus	JKL	DEAD-box RNA helicase. May work in conjunction with the cold shock proteins to ensure proper initiation of transcription at low and optimal temperatures	cshB	GO:0000166,GO:0003674,GO:0003676,GO:0003723,GO:0003724,GO:0003824,GO:0004004,GO:0004386,GO:0005488,GO:0005524,GO:0005575,GO:0005622,GO:0005623,GO:0005737,GO:0006139,GO:0006725,GO:0006807,GO:0006950,GO:0008026,GO:0008144,GO:0008150,GO:0008152,GO:0008186,GO:0009266,GO:0009295,GO:0009409,GO:0009628,GO:0009987,GO:0010501,GO:0016070,GO:0016462,GO:0016787,GO:0016817,GO:0016818,GO:0016887,GO:0017076,GO:…	3.6.4.13	ko:K05592,ko:K18692	ko03018,map03018	-	-	DEAD,Helicase_C
scaffold1_606	224308.BSU25130	4.3e-207	573	COG0648@1|root,COG0648@2|Bacteria,1TP1D@1239|Firmicutes,4HB4F@91061|Bacilli,1ZBYQ@1386|Bacillus	L	Endonuclease IV plays a role in DNA repair. It cleaves phosphodiester bonds at apurinic or apyrimidinic sites (AP sites) to produce new 5'-ends that are base-free deoxyribose 5-phosphate residues. It preferentially attacks modified AP sites created by bleomycin and neocarzinostatin	nfo	GO:0003674,GO:0003824,GO:0003906,GO:0006139,GO:0006259,GO:0006281,GO:0006284,GO:0006725,GO:0006807,GO:0006950,GO:0006974,GO:0008081,GO:0008150,GO:0008152,GO:0009987,GO:0016787,GO:0016788,GO:0033554,GO:0034641,GO:0042578,GO:0043170,GO:0044237,GO:0044238,GO:0044260,GO:0046483,GO:0050896,GO:0051716,GO:0071704,GO:0090304,GO:0140097,GO:1901360	3.1.21.2	ko:K01151	ko03410,map03410	-	-	AP_endonuc_2
scaffold1_607	224308.BSU25120	5e-48	154	2E5RP@1|root,330GA@2|Bacteria,1VI20@1239|Firmicutes,4HPUF@91061|Bacilli,1ZIUK@1386|Bacillus	S	Protein of unknown function (DUF2624)	yqfT	-	-	-	-	-	-	DUF2624
scaffold1_608	224308.BSU25110	2.07e-203	563	COG1284@1|root,COG1284@2|Bacteria,1TQTP@1239|Firmicutes,4HBV2@91061|Bacilli,1ZCF3@1386|Bacillus	S	Uncharacterized protein conserved in bacteria (DUF2179)	yqfU	-	-	-	-	-	-	DUF2179,YitT_membrane
scaffold1_609	224308.BSU25100	3.5e-106	305	COG0735@1|root,COG0735@2|Bacteria,1V6RI@1239|Firmicutes,4HIGM@91061|Bacilli,1ZG74@1386|Bacillus	P	Belongs to the Fur family	zur	GO:0000976,GO:0001067,GO:0001130,GO:0001217,GO:0003674,GO:0003676,GO:0003677,GO:0003690,GO:0003700,GO:0005488,GO:0005575,GO:0006355,GO:0008150,GO:0009889,GO:0009890,GO:0009892,GO:0010468,GO:0010556,GO:0010558,GO:0010605,GO:0010629,GO:0019219,GO:0019222,GO:0031323,GO:0031324,GO:0031326,GO:0031327,GO:0032991,GO:0032993,GO:0043565,GO:0044212,GO:0045892,GO:0045934,GO:0048519,GO:0048523,GO:0050789,GO:…	-	ko:K02076	-	-	-	FUR
scaffold1_610	224308.BSU25090	6.79e-141	397	COG5663@1|root,COG5663@2|Bacteria,1V2IT@1239|Firmicutes,4HG86@91061|Bacilli,1ZDPA@1386|Bacillus	S	Belongs to the 5'(3')-deoxyribonucleotidase family	yqfW	-	-	ko:K05967	-	-	-	NT5C
scaffold1_611	224308.BSU25080	1.43e-81	242	COG4709@1|root,COG4709@2|Bacteria,1VEVX@1239|Firmicutes,4HP5D@91061|Bacilli,1ZIJI@1386|Bacillus	S	membrane	yqfX	-	-	-	-	-	-	-
scaffold1_612	224308.BSU25070	1.5e-256	705	COG0821@1|root,COG0821@2|Bacteria,1TPFR@1239|Firmicutes,4H9S1@91061|Bacilli,1ZCV1@1386|Bacillus	I	Converts 2C-methyl-D-erythritol 2,4-cyclodiphosphate (ME-2,4cPP) into 1-hydroxy-2-methyl-2-(E)-butenyl 4-diphosphate	ispG	GO:0003674,GO:0003824,GO:0006081,GO:0006082,GO:0006090,GO:0006629,GO:0006644,GO:0006720,GO:0006793,GO:0006796,GO:0008150,GO:0008152,GO:0008299,GO:0008610,GO:0008654,GO:0009058,GO:0009240,GO:0009987,GO:0016491,GO:0016725,GO:0019288,GO:0019637,GO:0019682,GO:0019752,GO:0032787,GO:0043436,GO:0044237,GO:0044238,GO:0044249,GO:0044255,GO:0044281,GO:0046429,GO:0046490,GO:0052592,GO:0055114,GO:0071704,GO:…	1.17.7.1,1.17.7.3	ko:K03526	ko00900,ko01100,ko01110,ko01130,map00900,map01100,map01110,map01130	-	-	GcpE
scaffold1_613	224308.BSU25060	2.34e-62	191	COG1388@1|root,COG1388@2|Bacteria	M	LysM domain	yqfZ	-	-	ko:K06417	-	-	-	LysM
scaffold1_614	224308.BSU25040	1.16e-169	475	COG5521@1|root,COG5521@2|Bacteria,1V2MC@1239|Firmicutes,4HGIF@91061|Bacilli,1ZBMN@1386|Bacillus	S	Protein of unknown function (DUF1189)	yqgB	-	-	-	-	-	-	DUF1189
scaffold1_615	224308.BSU25030	2.46e-102	297	COG2839@1|root,COG2839@2|Bacteria,1V5DQ@1239|Firmicutes,4HHFQ@91061|Bacilli,1ZGBY@1386|Bacillus	S	protein conserved in bacteria	yqgC	-	-	ko:K09793	-	-	-	DUF456
scaffold1_616	224308.BSU25020	1.93e-149	419	COG0605@1|root,COG0605@2|Bacteria,1TPXT@1239|Firmicutes,4HA6U@91061|Bacilli,1ZBWK@1386|Bacillus	P	radicals which are normally produced within the cells and which are toxic to biological systems	sodA	GO:0000302,GO:0000303,GO:0000305,GO:0003674,GO:0003824,GO:0004784,GO:0006801,GO:0006950,GO:0006979,GO:0008150,GO:0008152,GO:0009636,GO:0009987,GO:0010035,GO:0016209,GO:0016491,GO:0016721,GO:0019430,GO:0033554,GO:0034599,GO:0034614,GO:0042221,GO:0044237,GO:0050896,GO:0051716,GO:0055114,GO:0070887,GO:0071450,GO:0071451,GO:0072593,GO:0097237,GO:0098754,GO:0098869,GO:1901700,GO:1901701,GO:1990748	1.15.1.1	ko:K04564	ko04013,ko04068,ko04146,ko04211,ko04212,ko04213,ko05016,map04013,map04068,map04146,map04211,map04212,map04213,map05016	-	-	Sod_Fe_C,Sod_Fe_N
scaffold1_617	224308.BSU25010	3.4e-294	805	COG0477@1|root,COG0477@2|Bacteria,1TTC8@1239|Firmicutes,4HAPZ@91061|Bacilli,1ZAQ7@1386|Bacillus	EGP	Major facilitator superfamily	yqgE	-	-	ko:K08222	-	2.A.1.33	-	MFS_1
scaffold1_618	224308.BSU25000	0	1284	COG0768@1|root,COG0768@2|Bacteria,1TQHY@1239|Firmicutes,4HAFX@91061|Bacilli,1ZBJM@1386|Bacillus	M	penicillin-binding protein	pbpA	-	-	ko:K21465,ko:K21466	ko00550,map00550	-	-	PBP_dimer,Transpeptidase
scaffold1_619	224308.BSU24990	4.51e-206	571	COG0226@1|root,COG0226@2|Bacteria,1TQ5X@1239|Firmicutes,4HBEB@91061|Bacilli,1ZB22@1386|Bacillus	P	Phosphate	pstS	GO:0003674,GO:0005488,GO:0006810,GO:0006811,GO:0006817,GO:0006820,GO:0008150,GO:0015698,GO:0042301,GO:0043167,GO:0043168,GO:0051179,GO:0051234	-	ko:K02040	ko02010,ko02020,ko05152,map02010,map02020,map05152	3.A.1.7	-	PBP_like_2
scaffold1_620	224308.BSU24980	2.13e-204	567	COG0573@1|root,COG0573@2|Bacteria,1TSPP@1239|Firmicutes,4HC9H@91061|Bacilli,1ZAUU@1386|Bacillus	P	probably responsible for the translocation of the substrate across the membrane	pstC	GO:0005575,GO:0005623,GO:0005886,GO:0016020,GO:0044464,GO:0071944	-	ko:K02037	ko02010,map02010	3.A.1.7	-	BPD_transp_1
scaffold1_621	224308.BSU24970	1.57e-203	564	COG0581@1|root,COG0581@2|Bacteria,1TP74@1239|Firmicutes,4HAKF@91061|Bacilli,1ZDAY@1386|Bacillus	P	Phosphate transport system permease	pstA	GO:0005575,GO:0005623,GO:0005886,GO:0016020,GO:0044464,GO:0071944	-	ko:K02038	ko02010,map02010	3.A.1.7	-	BPD_transp_1
scaffold1_622	224308.BSU24960	5.66e-189	525	COG1117@1|root,COG1117@2|Bacteria,1TP1M@1239|Firmicutes,4HAB1@91061|Bacilli,1ZBQ5@1386|Bacillus	P	Part of the ABC transporter complex PstSACB involved in phosphate import. Responsible for energy coupling to the transport system	pstBA	-	3.6.3.27	ko:K02036	ko02010,map02010	3.A.1.7	-	ABC_tran
scaffold1_623	224308.BSU24950	2.22e-186	518	COG1117@1|root,COG1117@2|Bacteria,1TP1M@1239|Firmicutes,4HAB1@91061|Bacilli,1ZBQ5@1386|Bacillus	P	Part of the ABC transporter complex PstSACB involved in phosphate import. Responsible for energy coupling to the transport system	pstB	-	3.6.3.27	ko:K02036	ko02010,map02010	3.A.1.7	-	ABC_tran
scaffold1_624	224308.BSU24940	1.82e-92	271	COG1559@1|root,COG1559@2|Bacteria,1VF1E@1239|Firmicutes,4HQ19@91061|Bacilli,1ZQS7@1386|Bacillus	S	YceG-like family	yqzC	-	-	-	-	-	-	YceG
scaffold1_625	224308.BSU24930	3.28e-66	202	2E4ER@1|root,32Z9X@2|Bacteria,1VGCA@1239|Firmicutes,4HS6U@91061|Bacilli,1ZJ5Y@1386|Bacillus	-	-	yqzD	-	-	-	-	-	-	Sigma70_r4_2
scaffold1_627	224308.BSU24910	5.43e-255	699	COG0438@1|root,COG0438@2|Bacteria,1V2NV@1239|Firmicutes,4HE1F@91061|Bacilli,1ZS6K@1386|Bacillus	M	Glycosyl transferases group 1	yqgM	-	2.4.1.250	ko:K15521	-	-	-	Glyco_transf_4,Glycos_transf_1
scaffold1_628	224308.BSU24900	1.26e-28	102	COG0267@1|root,COG0267@2|Bacteria,1VEJ4@1239|Firmicutes,4HNIM@91061|Bacilli,1ZIUS@1386|Bacillus	J	Belongs to the bacterial ribosomal protein bL33 family	rpmG	-	-	ko:K02913	ko03010,map03010	-	-	Ribosomal_L33
scaffold1_629	224308.BSU24890	2.2e-134	380	COG0212@1|root,COG0212@2|Bacteria,1VA91@1239|Firmicutes,4HM35@91061|Bacilli,1ZH1W@1386|Bacillus	H	Belongs to the 5-formyltetrahydrofolate cyclo-ligase family	fthC	GO:0003674,GO:0003824,GO:0006082,GO:0006575,GO:0006725,GO:0006730,GO:0006732,GO:0006760,GO:0006807,GO:0008150,GO:0008152,GO:0009058,GO:0009108,GO:0009396,GO:0009987,GO:0016053,GO:0016874,GO:0016879,GO:0016882,GO:0018130,GO:0019438,GO:0019752,GO:0030272,GO:0034641,GO:0035999,GO:0042398,GO:0042558,GO:0042559,GO:0043436,GO:0043603,GO:0043604,GO:0044237,GO:0044249,GO:0044271,GO:0044281,GO:0044283,GO:…	6.3.3.2	ko:K01934	ko00670,ko01100,map00670,map01100	-	-	5-FTHF_cyc-lig
scaffold1_630	279010.BL05268	9.68e-14	65.5	2BF3K@1|root,328VQ@2|Bacteria,1UB73@1239|Firmicutes,4IMJT@91061|Bacilli,1ZKBA@1386|Bacillus	-	-	yqgO	-	-	-	-	-	-	-
scaffold1_631	224308.BSU24870	0	898	COG0457@1|root,COG0705@1|root,COG0457@2|Bacteria,COG0705@2|Bacteria,1TQXT@1239|Firmicutes,4HCDF@91061|Bacilli,1ZBV7@1386|Bacillus	O	membrane protein (homolog of Drosophila rhomboid)	gluP	-	3.4.21.105	ko:K19225	-	-	-	Rhomboid,TPR_2,TPR_8
scaffold1_632	224308.BSU24860	5.3e-44	142	COG4483@1|root,COG4483@2|Bacteria	S	Protein conserved in bacteria	yqgQ	-	-	-	-	-	-	DUF910
scaffold1_633	224308.BSU24850	3.82e-229	631	COG1940@1|root,COG1940@2|Bacteria,1TPKW@1239|Firmicutes,4HBAU@91061|Bacilli,1ZBV8@1386|Bacillus	G	Glucokinase	glcK	GO:0003674,GO:0003824,GO:0004340,GO:0004396,GO:0005575,GO:0005622,GO:0005623,GO:0005737,GO:0005975,GO:0006793,GO:0006796,GO:0008150,GO:0008152,GO:0009987,GO:0016301,GO:0016310,GO:0016740,GO:0016772,GO:0016773,GO:0019200,GO:0019637,GO:0044237,GO:0044238,GO:0044262,GO:0044424,GO:0044464,GO:0046835,GO:0051156,GO:0071704,GO:1901135	2.7.1.2	ko:K00845	ko00010,ko00052,ko00500,ko00520,ko00521,ko00524,ko01100,ko01110,ko01120,ko01130,ko01200,map00010,map00052,map00500,map00520,map00521,map00524,map01100,map01110,map01120,map01130,map01200	-	-	ROK
scaffold1_634	224308.BSU24840	0	1244	COG1368@1|root,COG1368@2|Bacteria,1TRMA@1239|Firmicutes,4H9S0@91061|Bacilli,1ZBBV@1386|Bacillus	M	Belongs to the LTA synthase family	yqgS	GO:0005575,GO:0005576	2.7.8.20	ko:K01138,ko:K19005	ko00561,ko01100,map00561,map01100	-	-	Sulfatase
scaffold1_635	224308.BSU24830	1.45e-281	768	COG2866@1|root,COG2866@2|Bacteria,1TP3K@1239|Firmicutes,4HAHN@91061|Bacilli,1ZD1J@1386|Bacillus	E	Gamma-D-glutamyl-L-diamino acid endopeptidase	yqgT	GO:0003674,GO:0003824,GO:0004180,GO:0004181,GO:0005575,GO:0005576,GO:0005615,GO:0006508,GO:0006807,GO:0008150,GO:0008152,GO:0008233,GO:0008235,GO:0008237,GO:0008238,GO:0016787,GO:0019538,GO:0043170,GO:0044238,GO:0044421,GO:0070011,GO:0071704,GO:0140096,GO:1901564	3.4.19.11	ko:K01308	-	-	-	LysM,Peptidase_M14
scaffold1_636	224308.BSU24820	5.42e-256	701	2BAY9@1|root,324E2@2|Bacteria,1V8TN@1239|Firmicutes,4HJ42@91061|Bacilli,1ZESD@1386|Bacillus	-	-	yqgU	-	-	-	-	-	-	-
scaffold1_637	224308.BSU24810	2.1e-65	199	COG0011@1|root,COG0011@2|Bacteria,1VC84@1239|Firmicutes,4HMNH@91061|Bacilli,1ZRYU@1386|Bacillus	S	Thiamine-binding protein	yqgV	GO:0005575,GO:0005622,GO:0005623,GO:0005737,GO:0005829,GO:0044424,GO:0044444,GO:0044464	-	-	-	-	-	Thiamine_BP
scaffold1_638	224308.BSU24800	3.29e-32	112	2ES0W@1|root,306VH@2|Bacteria,1VET3@1239|Firmicutes,4I9TK@91061|Bacilli,1ZK2C@1386|Bacillus	S	Protein of unknown function (DUF2759)	yqgW	-	-	-	-	-	-	DUF2759
scaffold1_639	224308.BSU24790	2.63e-156	437	COG0491@1|root,COG0491@2|Bacteria,1V6FA@1239|Firmicutes,4HHRQ@91061|Bacilli,1ZC72@1386|Bacillus	S	COG0491 Zn-dependent hydrolases, including glyoxylases	yqgX	-	3.1.2.6	ko:K01069	ko00620,map00620	-	-	Lactamase_B
scaffold1_640	1051501.AYTL01000030_gene2647	1.03e-50	160	2E1GI@1|root,32WUX@2|Bacteria,1VB9C@1239|Firmicutes,4HKV2@91061|Bacilli,1ZQN8@1386|Bacillus	S	Protein of unknown function (DUF2626)	yqgY	-	-	-	-	-	-	DUF2626
scaffold1_641	224308.BSU24770	1.57e-84	249	COG1393@1|root,COG1393@2|Bacteria,1V73M@1239|Firmicutes,4HJDP@91061|Bacilli,1ZHC6@1386|Bacillus	P	Belongs to the ArsC family	yqgZ	-	1.20.4.1	ko:K00537,ko:K16509	-	-	-	ArsC
scaffold1_642	224308.BSU24760	5.86e-191	531	COG1366@1|root,COG1366@2|Bacteria,1V326@1239|Firmicutes,4HGFQ@91061|Bacilli,1ZPXD@1386|Bacillus	T	COG1366 Anti-anti-sigma regulatory factor (antagonist of anti-sigma factor)	yqhA	-	-	ko:K17763	-	-	-	RsbRD_N,STAS
scaffold1_643	224308.BSU24750	1.08e-303	830	COG1253@1|root,COG1253@2|Bacteria,1TPN0@1239|Firmicutes,4H9SB@91061|Bacilli,1ZBAN@1386|Bacillus	S	COG1253 Hemolysins and related proteins containing CBS domains	yqhB	-	-	-	-	-	-	CBS,CorC_HlyC,DUF21
scaffold1_644	224308.BSU24740	1.45e-231	637	COG0598@1|root,COG0598@2|Bacteria,1UZTE@1239|Firmicutes,4HDNF@91061|Bacilli,1ZD16@1386|Bacillus	P	Mg2 transporter protein	yqxL	GO:0005575,GO:0005623,GO:0005886,GO:0005887,GO:0016020,GO:0016021,GO:0031224,GO:0031226,GO:0044425,GO:0044459,GO:0044464,GO:0071944	-	-	-	-	-	CorA
scaffold1_646	224308.BSU24730	6.37e-257	704	COG2804@1|root,COG2804@2|Bacteria,1TPGE@1239|Firmicutes,4HB0C@91061|Bacilli,1ZBK5@1386|Bacillus	NU	COG2804 Type II secretory pathway, ATPase PulE Tfp pilus assembly pathway, ATPase PilB	comGA	-	-	ko:K02243	-	3.A.14.1	-	T2SSE
scaffold1_647	224308.BSU24720	8.87e-220	607	COG1459@1|root,COG1459@2|Bacteria,1U00C@1239|Firmicutes,4HGUA@91061|Bacilli,1ZCQK@1386|Bacillus	NU	COG1459 Type II secretory pathway, component PulF	comGB	-	-	ko:K02244	-	3.A.14.1	-	T2SSF
scaffold1_648	224308.BSU24710	8.86e-62	189	COG4537@1|root,COG4537@2|Bacteria,1VFI9@1239|Firmicutes,4HNNT@91061|Bacilli,1ZIXK@1386|Bacillus	U	Required for transformation and DNA binding	comGC	GO:0005575,GO:0005623,GO:0005886,GO:0009986,GO:0016020,GO:0044464,GO:0071944	-	ko:K02245	-	-	-	N_methyl
scaffold1_649	224308.BSU24700	4.43e-79	236	COG4970@1|root,COG4970@2|Bacteria	NU	protein transport across the cell outer membrane	gspH	-	-	ko:K02246,ko:K02457,ko:K02459,ko:K02672,ko:K08084,ko:K10926	ko03070,ko05111,map03070,map05111	3.A.15,3.A.15.2	-	GspH,N_methyl
scaffold1_650	224308.BSU24690	6.76e-66	201	2A141@1|root,30P9X@2|Bacteria,1U27V@1239|Firmicutes,4IBS2@91061|Bacilli,1ZHEW@1386|Bacillus	-	-	comGE	-	-	ko:K02247	-	-	-	-
scaffold1_651	224308.BSU24680	6.69e-76	227	COG4940@1|root,COG4940@2|Bacteria	U	Putative Competence protein ComGF	comGF	-	-	ko:K02246,ko:K02248	-	-	-	ComGF,N_methyl
scaffold1_652	1051501.AYTL01000030_gene2635	5.37e-57	179	2BH1G@1|root,32B1U@2|Bacteria,1UB30@1239|Firmicutes,4IMFQ@91061|Bacilli,1ZK26@1386|Bacillus	S	ComG operon protein 7	-	-	-	ko:K02249	-	-	-	ComGG
scaffold1_653	224308.BSU24660	3.9e-34	117	2EKZB@1|root,33ENU@2|Bacteria,1VM73@1239|Firmicutes,4HR7F@91061|Bacilli,1ZJY6@1386|Bacillus	S	YqzE-like protein	yqzE	-	-	-	-	-	-	YqzE
scaffold1_654	224308.BSU24650	5.9e-69	208	29KX1@1|root,307UH@2|Bacteria,1U288@1239|Firmicutes,4IBSK@91061|Bacilli,1ZHFX@1386|Bacillus	S	Protein of unknown function (DUF3889)	yqzG	-	-	-	-	-	-	DUF3889
scaffold1_655	224308.BSU24640	9.33e-155	437	29RGE@1|root,30CJ7@2|Bacteria,1U9ZM@1239|Firmicutes,4IK7R@91061|Bacilli,1ZFNP@1386|Bacillus	-	-	yqxM	-	-	ko:K19433	-	-	-	-
scaffold1_656	224308.BSU24630	1.83e-91	271	COG0681@1|root,COG0681@2|Bacteria,1VH6F@1239|Firmicutes,4HJZA@91061|Bacilli,1ZRQY@1386|Bacillus	U	Signal peptidase	sipW	GO:0003674,GO:0003824,GO:0006465,GO:0006508,GO:0006518,GO:0006807,GO:0008150,GO:0008152,GO:0008233,GO:0009987,GO:0010467,GO:0016485,GO:0016787,GO:0019538,GO:0034641,GO:0043170,GO:0043603,GO:0044237,GO:0044238,GO:0044260,GO:0044267,GO:0051604,GO:0071704,GO:0140096,GO:1901564	3.4.21.89	ko:K13280	ko03060,map03060	-	-	Peptidase_S24
scaffold1_657	224308.BSU24620	4.99e-179	499	2CA96@1|root,2ZBTW@2|Bacteria,1V2TR@1239|Firmicutes,4HGFJ@91061|Bacilli,1ZC8Q@1386|Bacillus	S	Cell division protein FtsN	tasA_1	GO:0003674,GO:0005488,GO:0005515,GO:0042802	-	ko:K06336	-	-	-	Peptidase_M73
scaffold1_658	1051501.AYTL01000030_gene2630	1.89e-69	210	COG1396@1|root,COG1396@2|Bacteria,1VAXE@1239|Firmicutes,4HKHB@91061|Bacilli,1ZHZH@1386|Bacillus	K	transcriptional	sinR	GO:0008150,GO:0009892,GO:0010468,GO:0010605,GO:0010629,GO:0019222,GO:0048519,GO:0050789,GO:0060255,GO:0065007	-	ko:K19449	-	-	-	HTH_3,SinI
scaffold1_659	224308.BSU24600	1.39e-33	115	29S6X@1|root,30DBE@2|Bacteria,1UB3V@1239|Firmicutes,4IMGG@91061|Bacilli,1ZK3S@1386|Bacillus	S	Anti-repressor SinI	sinI	-	-	ko:K06372	-	-	-	SinI
scaffold1_660	224308.BSU24590	2.52e-194	538	2CH5D@1|root,2Z821@2|Bacteria,1TS45@1239|Firmicutes,4HCE9@91061|Bacilli,1ZAXP@1386|Bacillus	S	Bacterial protein YqhG of unknown function	yqhG	-	-	-	-	-	-	YqhG
scaffold1_661	224308.BSU24580	0	1095	COG0553@1|root,COG0553@2|Bacteria,1TQ5E@1239|Firmicutes,4H9WB@91061|Bacilli,1ZAR5@1386|Bacillus	L	COG0553 Superfamily II DNA RNA helicases, SNF2 family	yqhH	-	-	-	-	-	-	Helicase_C,SNF2_N
scaffold1_662	224308.BSU24570	1.57e-260	714	COG0404@1|root,COG0404@2|Bacteria,1TRKX@1239|Firmicutes,4H9MX@91061|Bacilli,1ZAS5@1386|Bacillus	E	The glycine cleavage system catalyzes the degradation of glycine	gcvT	-	2.1.2.10	ko:K00605	ko00260,ko00630,ko00670,ko01100,ko01110,ko01130,ko01200,map00260,map00630,map00670,map01100,map01110,map01130,map01200	-	-	GCV_T,GCV_T_C
scaffold1_663	224308.BSU24560	0	874	COG0403@1|root,COG0403@2|Bacteria,1TQGG@1239|Firmicutes,4HA7P@91061|Bacilli,1ZB0H@1386|Bacillus	E	The glycine cleavage system catalyzes the degradation of glycine. The P protein binds the alpha-amino group of glycine through its pyridoxal phosphate cofactor	gcvPA	-	1.4.4.2	ko:K00282	ko00260,ko00630,ko01100,ko01110,ko01130,ko01200,map00260,map00630,map01100,map01110,map01130,map01200	-	-	GDC-P
scaffold1_664	224308.BSU24550	0	914	COG1003@1|root,COG1003@2|Bacteria,1TPK9@1239|Firmicutes,4HB80@91061|Bacilli,1ZATI@1386|Bacillus	E	The glycine cleavage system catalyzes the degradation of glycine. The P protein binds the alpha-amino group of glycine through its pyridoxal phosphate cofactor	gcvPB	-	1.4.4.2	ko:K00283	ko00260,ko00630,ko01100,ko01110,ko01130,ko01200,map00260,map00630,map01100,map01110,map01130,map01200	-	-	GDC-P
scaffold1_665	224308.BSU24540	3.05e-82	243	COG0607@1|root,COG0607@2|Bacteria,1VAI7@1239|Firmicutes,4HKCE@91061|Bacilli,1ZGZX@1386|Bacillus	P	COG0607 Rhodanese-related sulfurtransferase	yqhL	-	-	-	-	-	-	Rhodanese
scaffold1_666	224308.BSU24530	1.3e-203	563	COG0095@1|root,COG0095@2|Bacteria,1TQ5U@1239|Firmicutes,4HABG@91061|Bacilli,1ZBG2@1386|Bacillus	H	Catalyzes the transfer of endogenously produced octanoic acid from octanoyl-acyl-carrier-protein onto the lipoyl domain of GcvH, an intermediate carrier during protein lipoylation	lipM	GO:0003674,GO:0003824,GO:0006082,GO:0006464,GO:0006629,GO:0006631,GO:0006633,GO:0006732,GO:0006790,GO:0006807,GO:0008150,GO:0008152,GO:0008610,GO:0009058,GO:0009106,GO:0009107,GO:0009108,GO:0009249,GO:0009987,GO:0010467,GO:0016053,GO:0016415,GO:0016740,GO:0016746,GO:0016747,GO:0018065,GO:0018130,GO:0018193,GO:0018205,GO:0019538,GO:0019752,GO:0032787,GO:0036211,GO:0043170,GO:0043412,GO:0043436,GO:…	6.3.1.20	ko:K03800	ko00785,ko01100,map00785,map01100	-	-	BPL_LplA_LipB
scaffold1_667	224308.BSU24520	5.64e-97	282	COG1321@1|root,COG1321@2|Bacteria,1V3IS@1239|Firmicutes,4HH06@91061|Bacilli,1ZFKR@1386|Bacillus	K	Involved in manganese homeostasis. Might activate the transcription of the mntABCD operon	mntR	-	-	ko:K03709	-	-	-	Fe_dep_repr_C,Fe_dep_repress,FeoA
scaffold1_668	224308.BSU24510	5.75e-209	577	COG1752@1|root,COG1752@2|Bacteria,1TRJW@1239|Firmicutes,4HB8J@91061|Bacilli,1ZC13@1386|Bacillus	S	esterase of the alpha-beta hydrolase superfamily	yqhO	GO:0003674,GO:0003824,GO:0016787	-	ko:K07001	-	-	-	Patatin
scaffold1_669	224308.BSU24500	5.18e-81	241	2BYG1@1|root,33M6N@2|Bacteria,1U3TH@1239|Firmicutes,4IC1U@91061|Bacilli,1ZIYH@1386|Bacillus	-	-	yqhP	-	-	-	-	-	-	-
scaffold1_670	224308.BSU24490	2.56e-221	611	COG3872@1|root,COG3872@2|Bacteria,1TPBU@1239|Firmicutes,4H9KN@91061|Bacilli,1ZBXJ@1386|Bacillus	S	Protein of unknown function (DUF1385)	yqhQ	-	-	-	-	-	-	DUF1385
scaffold1_671	224308.BSU24480	9.75e-122	347	29VNZ@1|root,30H6A@2|Bacteria,1V5PG@1239|Firmicutes,4HJV5@91061|Bacilli,1ZBD8@1386|Bacillus	S	Conserved membrane protein YqhR	yqhR	-	-	-	-	-	-	YqhR
scaffold1_672	224308.BSU24470	9.59e-101	292	COG0757@1|root,COG0757@2|Bacteria,1V6E8@1239|Firmicutes,4HJ2V@91061|Bacilli,1ZG8H@1386|Bacillus	E	Catalyzes a trans-dehydration via an enolate intermediate	aroQ	-	4.2.1.10	ko:K03786	ko00400,ko01100,ko01110,ko01130,ko01230,map00400,map01100,map01110,map01130,map01230	-	-	DHquinase_II
scaffold1_673	224308.BSU24460	4.96e-248	681	COG0006@1|root,COG0006@2|Bacteria,1TQ44@1239|Firmicutes,4HAT7@91061|Bacilli,1ZB4P@1386|Bacillus	E	COG0006 Xaa-Pro aminopeptidase	yqhT	-	3.4.11.9,3.4.13.9	ko:K01262,ko:K01271	-	-	-	Creatinase_N,Peptidase_M24
scaffold1_674	224308.BSU24450	1.13e-126	360	COG0231@1|root,COG0231@2|Bacteria,1TR8P@1239|Firmicutes,4H9YX@91061|Bacilli,1ZAT9@1386|Bacillus	J	Involved in peptide bond synthesis. Stimulates efficient translation and peptide-bond synthesis on native or reconstituted 70S ribosomes in vitro. Probably functions indirectly by altering the affinity of the ribosome for aminoacyl-tRNA, thus increasing their reactivity as acceptors for peptidyl transferase	efp	GO:0003674,GO:0003676,GO:0003723,GO:0003746,GO:0005488,GO:0005575,GO:0005622,GO:0005623,GO:0005737,GO:0006412,GO:0006414,GO:0006518,GO:0006807,GO:0008135,GO:0008150,GO:0008152,GO:0009058,GO:0009059,GO:0009987,GO:0010467,GO:0019538,GO:0034641,GO:0034645,GO:0043043,GO:0043170,GO:0043603,GO:0043604,GO:0044237,GO:0044238,GO:0044249,GO:0044260,GO:0044267,GO:0044271,GO:0044424,GO:0044464,GO:0071704,GO:…	-	ko:K02356	-	-	-	EFP,EFP_N,Elong-fact-P_C
scaffold1_675	224308.BSU24440	9.89e-50	159	2E4CX@1|root,32Z8B@2|Bacteria,1VEW3@1239|Firmicutes,4HNU3@91061|Bacilli,1ZIYG@1386|Bacillus	S	Protein of unknown function (DUF2619)	yqhV	-	-	-	-	-	-	DUF2619
scaffold1_676	224308.BSU24430	3.35e-216	597	COG3854@1|root,COG3854@2|Bacteria,1TQ23@1239|Firmicutes,4HA2K@91061|Bacilli,1ZAWB@1386|Bacillus	S	stage III sporulation protein AA	spoIIIAA	-	-	ko:K06390	-	-	-	AAA,T2SSE
scaffold1_677	224308.BSU24420	9.21e-103	298	2CEWW@1|root,32S0Q@2|Bacteria,1VAEG@1239|Firmicutes,4HGSK@91061|Bacilli,1ZQIX@1386|Bacillus	S	Stage III sporulation protein	spoIIIAB	-	-	ko:K06391	-	-	-	Spore_III_AB
scaffold1_678	1051501.AYTL01000030_gene2610	4e-40	132	2E555@1|root,32ZY3@2|Bacteria,1VEM4@1239|Firmicutes,4HNG4@91061|Bacilli,1ZQSJ@1386|Bacillus	S	stage III sporulation protein AC	spoIIIAC	-	-	ko:K06392	-	-	-	SpoIIIAC
scaffold1_679	224308.BSU24400	7.86e-77	230	2CPUI@1|root,32SJW@2|Bacteria,1VA9Y@1239|Firmicutes,4HIIH@91061|Bacilli,1ZGYV@1386|Bacillus	S	Stage III sporulation protein AD	spoIIIAD	-	-	ko:K06393	-	-	-	SpoIIIAC
scaffold1_680	224308.BSU24390	2.55e-255	704	2C2CG@1|root,2Z7PW@2|Bacteria,1TQQ2@1239|Firmicutes,4H9UX@91061|Bacilli,1ZCFI@1386|Bacillus	S	stage III sporulation protein AE	spoIIIAE	-	-	ko:K06394	-	-	-	Spore_III_AE
scaffold1_681	224308.BSU24380	1.49e-130	372	2E7KE@1|root,3322G@2|Bacteria,1VIAM@1239|Firmicutes,4HPYJ@91061|Bacilli,1ZS0K@1386|Bacillus	S	Stage III sporulation protein AF (Spore_III_AF)	spoIIIAF	-	-	ko:K06395	-	-	-	Spore_III_AF
scaffold1_682	224308.BSU24370	1.28e-140	399	2E6BB@1|root,330Z5@2|Bacteria,1VF3M@1239|Firmicutes,4HH7J@91061|Bacilli,1ZEMQ@1386|Bacillus	S	stage III sporulation protein AG	spoIIIAG	-	-	ko:K06396	-	-	-	-
scaffold1_683	224308.BSU24360	3.31e-133	380	29WYG@1|root,30IKQ@2|Bacteria,1V4Y2@1239|Firmicutes,4HI5K@91061|Bacilli,1ZHEH@1386|Bacillus	S	SpoIIIAH-like protein	spoIIIAH	-	-	ko:K06397	-	1.A.34.1.1	-	SpoIIIAH
scaffold1_684	224308.BSU24350	1.31e-92	272	COG0511@1|root,COG0511@2|Bacteria,1VAB7@1239|Firmicutes,4HKCS@91061|Bacilli,1ZGFF@1386|Bacillus	I	first, biotin carboxylase catalyzes the carboxylation of the carrier protein and then the transcarboxylase transfers the carboxyl group to form malonyl-CoA	accB	-	-	ko:K02160	ko00061,ko00620,ko00640,ko00720,ko01100,ko01110,ko01120,ko01130,ko01200,ko01212,map00061,map00620,map00640,map00720,map01100,map01110,map01120,map01130,map01200,map01212	-	-	Biotin_lipoyl
scaffold1_685	224308.BSU24340	0	882	COG0439@1|root,COG0439@2|Bacteria,1TP16@1239|Firmicutes,4HARK@91061|Bacilli,1ZC56@1386|Bacillus	I	An AccC homodimer forms the biotin carboxylase subunit of the acetyl CoA carboxylase, an enzyme that catalyzes the formation of malonyl-CoA, which in turn controls the rate of fatty acid metabolism	accC	-	6.3.4.14,6.4.1.2	ko:K01961	ko00061,ko00620,ko00640,ko00720,ko01100,ko01110,ko01120,ko01130,ko01200,ko01212,map00061,map00620,map00640,map00720,map01100,map01110,map01120,map01130,map01200,map01212	-	-	Biotin_carb_C,Biotin_carb_N,CPSase_L_D2
scaffold1_686	224308.BSU24330	1.65e-88	260	COG1302@1|root,COG1302@2|Bacteria,1V4IC@1239|Firmicutes,4HJ7T@91061|Bacilli,1ZG6N@1386|Bacillus	S	protein conserved in bacteria	yqhY	-	-	-	-	-	-	Asp23
scaffold1_687	224308.BSU24320	3.94e-85	251	COG0781@1|root,COG0781@2|Bacteria,1VA9B@1239|Firmicutes,4HKMU@91061|Bacilli,1ZH3P@1386|Bacillus	K	Involved in transcription antitermination. Required for transcription of ribosomal RNA (rRNA) genes. Binds specifically to the boxA antiterminator sequence of the ribosomal RNA (rrn) operons	nusB	-	-	ko:K03625	-	-	-	NusB
scaffold1_688	224308.BSU24310	7.19e-199	551	COG0190@1|root,COG0190@2|Bacteria,1TP1P@1239|Firmicutes,4H9Q6@91061|Bacilli,1ZC9G@1386|Bacillus	F	Catalyzes the oxidation of 5,10- methylenetetrahydrofolate to 5,10-methenyltetrahydrofolate and then the hydrolysis of 5,10-methenyltetrahydrofolate to 10- formyltetrahydrofolate	folD	GO:0003674,GO:0003824,GO:0004477,GO:0004488,GO:0005575,GO:0005622,GO:0005623,GO:0005737,GO:0005829,GO:0006730,GO:0008150,GO:0008152,GO:0009987,GO:0016491,GO:0016645,GO:0016646,GO:0016787,GO:0016810,GO:0016814,GO:0019238,GO:0044237,GO:0044281,GO:0044424,GO:0044444,GO:0044464,GO:0055114	1.5.1.5,3.5.4.9	ko:K01491	ko00670,ko00720,ko01100,ko01120,ko01200,map00670,map00720,map01100,map01120,map01200	-	-	THF_DHG_CYH,THF_DHG_CYH_C
scaffold1_689	224308.BSU24300	1.68e-310	847	COG1570@1|root,COG1570@2|Bacteria,1TP4E@1239|Firmicutes,4HAN2@91061|Bacilli,1ZB5Q@1386|Bacillus	L	Bidirectionally degrades single-stranded DNA into large acid-insoluble oligonucleotides, which are then degraded further into small acid-soluble oligonucleotides	xseA	-	3.1.11.6	ko:K03601	ko03430,map03430	-	-	Exonuc_VII_L,tRNA_anti_2
scaffold1_690	224308.BSU24290	3.12e-51	162	COG1722@1|root,COG1722@2|Bacteria,1VK9I@1239|Firmicutes,4HNRB@91061|Bacilli,1ZIVS@1386|Bacillus	L	Bidirectionally degrades single-stranded DNA into large acid-insoluble oligonucleotides, which are then degraded further into small acid-soluble oligonucleotides	xseB	-	3.1.11.6	ko:K03602	ko03430,map03430	-	-	Exonuc_VII_S
scaffold1_691	224308.BSU24280	5.97e-188	523	COG0142@1|root,COG0142@2|Bacteria,1TPQY@1239|Firmicutes,4HA8E@91061|Bacilli,1ZC4G@1386|Bacillus	H	Belongs to the FPP GGPP synthase family	ispA	GO:0003674,GO:0003824,GO:0004659,GO:0005575,GO:0005622,GO:0005623,GO:0006629,GO:0006720,GO:0008150,GO:0008152,GO:0008299,GO:0008610,GO:0009058,GO:0009987,GO:0016740,GO:0016765,GO:0044237,GO:0044238,GO:0044249,GO:0044255,GO:0044464,GO:0071704,GO:1901576	2.5.1.1,2.5.1.10,2.5.1.29	ko:K13789	ko00900,ko01100,ko01110,ko01130,map00900,map01100,map01110,map01130	-	-	polyprenyl_synt
scaffold1_692	224308.BSU24270	0	1267	COG1154@1|root,COG1154@2|Bacteria,1TP37@1239|Firmicutes,4H9QW@91061|Bacilli,1ZBHF@1386|Bacillus	H	Catalyzes the acyloin condensation reaction between C atoms 2 and 3 of pyruvate and glyceraldehyde 3-phosphate to yield 1-deoxy-D-xylulose-5-phosphate (DXP)	dxs	-	2.2.1.7	ko:K01662	ko00730,ko00900,ko01100,ko01110,ko01130,map00730,map00900,map01100,map01110,map01130	-	-	DXP_synthase_N,Transket_pyr,Transketolase_C
scaffold1_693	224308.BSU24260	2.51e-198	550	COG1189@1|root,COG1189@2|Bacteria,1TPE4@1239|Firmicutes,4HAPY@91061|Bacilli,1ZBDS@1386|Bacillus	J	rRNA methylase	rrmJ	-	2.1.1.226,2.1.1.227	ko:K06442	-	-	-	FtsJ,S4
scaffold1_694	224308.BSU24250	6.23e-102	295	COG1438@1|root,COG1438@2|Bacteria,1V1R7@1239|Firmicutes,4HFY8@91061|Bacilli,1ZFJ8@1386|Bacillus	K	Regulates arginine biosynthesis genes	argR	GO:0005575,GO:0005622,GO:0005623,GO:0005737,GO:0006082,GO:0006355,GO:0006520,GO:0006525,GO:0006807,GO:0008150,GO:0008152,GO:0009064,GO:0009889,GO:0009987,GO:0010468,GO:0010556,GO:0019219,GO:0019222,GO:0019752,GO:0031323,GO:0031326,GO:0043436,GO:0044237,GO:0044238,GO:0044281,GO:0044424,GO:0044464,GO:0050789,GO:0050794,GO:0051171,GO:0051252,GO:0060255,GO:0065007,GO:0071704,GO:0080090,GO:1901564,GO:…	-	ko:K03402	-	-	-	Arg_repressor,Arg_repressor_C
scaffold1_695	224308.BSU24240	0	1067	COG0497@1|root,COG0497@2|Bacteria,1TP99@1239|Firmicutes,4H9ZR@91061|Bacilli,1ZC8B@1386|Bacillus	L	May be involved in recombinational repair of damaged DNA	recN	GO:0005575,GO:0005622,GO:0005623,GO:0006139,GO:0006259,GO:0006281,GO:0006302,GO:0006725,GO:0006807,GO:0006950,GO:0006974,GO:0008150,GO:0008152,GO:0009295,GO:0009987,GO:0033554,GO:0034641,GO:0043170,GO:0043226,GO:0043228,GO:0043229,GO:0043232,GO:0043590,GO:0044237,GO:0044238,GO:0044260,GO:0044424,GO:0044464,GO:0046483,GO:0050896,GO:0051716,GO:0071704,GO:0090304,GO:1901360	-	ko:K03631	-	-	-	AAA_23,SMC_N
scaffold1_696	224308.BSU24230	8.48e-302	823	COG0750@1|root,COG0750@2|Bacteria,1TPIR@1239|Firmicutes,4H9TW@91061|Bacilli,1ZB04@1386|Bacillus	M	Stage IV sporulation protein B	spoIVB	-	3.4.21.116	ko:K06399	-	-	-	PDZ,PDZ_2,Peptidase_S55
scaffold1_697	1051501.AYTL01000030_gene2591	3.66e-184	513	COG0745@1|root,COG0745@2|Bacteria,1TPF7@1239|Firmicutes,4HA1M@91061|Bacilli,1ZBNB@1386|Bacillus	KT	May play the central regulatory role in sporulation. It may be an element of the effector pathway responsible for the activation of sporulation genes in response to nutritional stress. Spo0A may act in concert with spo0H (a sigma factor) to control the expression of some genes that are critical to the sporulation process	spo0A	GO:0000003,GO:0000156,GO:0000160,GO:0000910,GO:0003674,GO:0006355,GO:0007049,GO:0007154,GO:0007165,GO:0008150,GO:0008356,GO:0009889,GO:0009987,GO:0010468,GO:0010556,GO:0016043,GO:0019219,GO:0019222,GO:0019954,GO:0022402,GO:0022603,GO:0022607,GO:0023052,GO:0030436,GO:0031323,GO:0031326,GO:0032502,GO:0032506,GO:0035556,GO:0042173,GO:0042710,GO:0043934,GO:0043937,GO:0043938,GO:0044010,GO:0044085,GO:…	-	ko:K07699	ko02020,ko02024,map02020,map02024	-	-	Response_reg,Spo0A_C
scaffold1_699	224308.BSU24210	3.25e-274	749	COG1902@1|root,COG1902@2|Bacteria,1TPM6@1239|Firmicutes,4HAS5@91061|Bacilli,1ZB1N@1386|Bacillus	C	COG1902 NADH flavin oxidoreductases, Old Yellow Enzyme family	yqiG	-	-	-	-	-	-	Oxidored_FMN
scaffold1_702	720555.BATR1942_10405	3.74e-36	125	2E29G@1|root,32XF4@2|Bacteria	-	-	-	-	-	-	-	-	-	PrcB_C
scaffold1_703	224308.BSU24190	8.74e-139	393	COG0860@1|root,COG0860@2|Bacteria,1TR6H@1239|Firmicutes,4H9U6@91061|Bacilli,1ZPUS@1386|Bacillus	M	Cell wall hydrolase autolysin	lytC_1	GO:0005575,GO:0005623,GO:0030288,GO:0030313,GO:0031975,GO:0042597,GO:0044464	3.5.1.28	ko:K01448	ko01503,map01503	-	-	Amidase_3,SH3_3,SLH
scaffold1_704	224308.BSU24180	7.42e-172	479	COG0584@1|root,COG0584@2|Bacteria,1V3W4@1239|Firmicutes,4HFNQ@91061|Bacilli,1ZFB8@1386|Bacillus	C	glycerophosphoryl diester phosphodiesterase	yqiK	-	3.1.4.46	ko:K01126	ko00564,map00564	-	-	GDPD
scaffold1_705	224308.BSU24170	1.1e-278	762	COG0183@1|root,COG0183@2|Bacteria,1TP07@1239|Firmicutes,4H9RJ@91061|Bacilli,1ZB7V@1386|Bacillus	I	Belongs to the thiolase family	mmgA	GO:0003674,GO:0003824,GO:0003988,GO:0005575,GO:0005622,GO:0005623,GO:0005737,GO:0006082,GO:0006629,GO:0006631,GO:0006635,GO:0008150,GO:0008152,GO:0009056,GO:0009062,GO:0009987,GO:0016042,GO:0016054,GO:0016408,GO:0016740,GO:0016746,GO:0016747,GO:0019395,GO:0019752,GO:0030258,GO:0032787,GO:0034440,GO:0043436,GO:0044237,GO:0044238,GO:0044242,GO:0044248,GO:0044255,GO:0044281,GO:0044282,GO:0044424,GO:…	2.3.1.9	ko:K00626	ko00071,ko00072,ko00280,ko00310,ko00362,ko00380,ko00620,ko00630,ko00640,ko00650,ko00720,ko00900,ko01100,ko01110,ko01120,ko01130,ko01200,ko01212,ko02020,map00071,map00072,map00280,map00310,map00362,map00380,map00620,map00630,map00640,map00650,map00720,map00900,map01100,map01110,map01120,map01130,map01200,map01212,map02020	-	-	Thiolase_C,Thiolase_N
scaffold1_706	224308.BSU24160	5.91e-200	554	COG1250@1|root,COG1250@2|Bacteria,1TPJS@1239|Firmicutes,4HA59@91061|Bacilli,1ZAYV@1386|Bacillus	I	Dehydrogenase	mmgB	-	1.1.1.157	ko:K00074	ko00360,ko00362,ko00650,ko01100,ko01120,map00360,map00362,map00650,map01100,map01120	-	-	3HCDH,3HCDH_N
scaffold1_707	224308.BSU24150	4.06e-267	732	COG1960@1|root,COG1960@2|Bacteria,1TP57@1239|Firmicutes,4HA2A@91061|Bacilli,1ZBG3@1386|Bacillus	I	acyl-CoA dehydrogenase	mmgC	-	-	ko:K18244	-	-	-	Acyl-CoA_dh_1,Acyl-CoA_dh_M,Acyl-CoA_dh_N
scaffold1_708	224308.BSU24140	4.36e-263	721	COG0372@1|root,COG0372@2|Bacteria,1TSRN@1239|Firmicutes,4HAZ9@91061|Bacilli,1ZC80@1386|Bacillus	C	Belongs to the citrate synthase family	mmgD	GO:0003674,GO:0003824,GO:0006082,GO:0006629,GO:0006631,GO:0008150,GO:0008152,GO:0009987,GO:0016740,GO:0016746,GO:0016999,GO:0017144,GO:0019541,GO:0019679,GO:0019752,GO:0032787,GO:0036440,GO:0043436,GO:0044237,GO:0044238,GO:0044255,GO:0044281,GO:0046459,GO:0046912,GO:0050440,GO:0071704	2.3.3.1	ko:K01647	ko00020,ko00630,ko01100,ko01110,ko01120,ko01130,ko01200,ko01210,ko01230,map00020,map00630,map01100,map01110,map01120,map01130,map01200,map01210,map01230	-	-	Citrate_synt
scaffold1_709	224308.BSU24130	0	945	COG2079@1|root,COG2079@2|Bacteria,1TRR8@1239|Firmicutes,4HAUS@91061|Bacilli,1ZCS6@1386|Bacillus	S	2-methylcitrate dehydratase	prpD	GO:0003674,GO:0003824,GO:0006082,GO:0006629,GO:0006631,GO:0008150,GO:0008152,GO:0009987,GO:0016829,GO:0016835,GO:0016836,GO:0016999,GO:0017144,GO:0019541,GO:0019679,GO:0019752,GO:0032787,GO:0043436,GO:0044237,GO:0044238,GO:0044255,GO:0044281,GO:0046459,GO:0047547,GO:0071704	4.2.1.79	ko:K01720	ko00640,map00640	-	-	MmgE_PrpD
scaffold1_710	224308.BSU24120	1.05e-200	557	COG2513@1|root,COG2513@2|Bacteria,1TQVY@1239|Firmicutes,4HCDV@91061|Bacilli,1ZR0A@1386|Bacillus	G	Catalyzes the thermodynamically favored C-C bond cleavage of (2R,3S)-2-methylisocitrate to yield pyruvate and succinate	prpB	-	4.1.3.30,5.4.2.9	ko:K01841,ko:K03417	ko00440,ko00640,ko01100,ko01120,ko01130,map00440,map00640,map01100,map01120,map01130	-	-	PEP_mutase
scaffold1_711	224308.BSU24110	1.1e-46	150	2E54T@1|root,32ZXQ@2|Bacteria,1VFDB@1239|Firmicutes,4HNU1@91061|Bacilli,1ZIWH@1386|Bacillus	S	Protein of unknown function (DUF2627)	yqzF	-	-	-	-	-	-	DUF2627
scaffold1_712	224308.BSU24100	0	1339	COG3290@1|root,COG3829@1|root,COG3290@2|Bacteria,COG3829@2|Bacteria,1TP0E@1239|Firmicutes,4HADT@91061|Bacilli,1ZAZA@1386|Bacillus	KT	Transcriptional regulator	bkdR	-	-	-	-	-	-	DapB_N,HTH_8,PAS,Sigma54_activat
scaffold1_713	224308.BSU24090	4.1e-197	548	COG0280@1|root,COG0280@2|Bacteria,1TRQU@1239|Firmicutes,4HBSK@91061|Bacilli,1ZC49@1386|Bacillus	C	phosphate butyryltransferase	ptb	-	2.3.1.19	ko:K00634	ko00650,ko01100,map00650,map01100	-	-	PTA_PTB
scaffold1_714	224308.BSU24080	2.61e-260	713	COG0334@1|root,COG0334@2|Bacteria,1TQU2@1239|Firmicutes,4HAB2@91061|Bacilli,1ZB55@1386|Bacillus	E	Belongs to the Glu Leu Phe Val dehydrogenases family	ldh	-	1.4.1.9	ko:K00263	ko00280,ko00290,ko01100,ko01110,ko01130,map00280,map00290,map01100,map01110,map01130	-	-	ELFV_dehydrog,ELFV_dehydrog_N
scaffold1_715	224308.BSU24070	1.38e-254	699	COG3426@1|root,COG3426@2|Bacteria,1TPKE@1239|Firmicutes,4H9QV@91061|Bacilli,1ZC7E@1386|Bacillus	C	Belongs to the acetokinase family	buk	-	2.7.2.7	ko:K00929	ko00650,ko01100,map00650,map01100	-	-	Acetate_kinase
scaffold1_716	224308.BSU24060	0	924	COG1249@1|root,COG1249@2|Bacteria,1TP1W@1239|Firmicutes,4H9Z5@91061|Bacilli,1ZBCS@1386|Bacillus	C	COG1249 Pyruvate 2-oxoglutarate dehydrogenase complex, dihydrolipoamide dehydrogenase (E3) component, and related enzymes	bfmBC	-	1.8.1.4	ko:K00382	ko00010,ko00020,ko00260,ko00280,ko00620,ko00630,ko00640,ko01100,ko01110,ko01120,ko01130,ko01200,map00010,map00020,map00260,map00280,map00620,map00630,map00640,map01100,map01110,map01120,map01130,map01200	-	-	Pyr_redox_2,Pyr_redox_dim
scaffold1_717	224308.BSU24050	3.18e-237	652	COG1071@1|root,COG1071@2|Bacteria,1TQDG@1239|Firmicutes,4HBEQ@91061|Bacilli,1ZCCJ@1386|Bacillus	C	COG1071 Pyruvate 2-oxoglutarate dehydrogenase complex, dehydrogenase (E1) component, eukaryotic type, alpha subunit	bfmBAA	-	1.2.4.4	ko:K00166	ko00280,ko00640,ko01100,ko01110,ko01130,map00280,map00640,map01100,map01110,map01130	-	-	E1_dh
scaffold1_718	224308.BSU24040	2.82e-234	644	COG0022@1|root,COG0022@2|Bacteria,1TP3J@1239|Firmicutes,4HAP6@91061|Bacilli,1ZC0X@1386|Bacillus	C	COG0022 Pyruvate 2-oxoglutarate dehydrogenase complex, dehydrogenase (E1) component, eukaryotic type, beta subunit	bfmBAB	-	1.2.4.4	ko:K00167,ko:K21417	ko00280,ko00640,ko01100,ko01110,ko01130,map00280,map00640,map01100,map01110,map01130	-	-	Transket_pyr,Transketolase_C
scaffold1_719	224308.BSU24030	7.28e-286	783	COG0508@1|root,COG0508@2|Bacteria,1TQSH@1239|Firmicutes,4HBSU@91061|Bacilli,1ZC6F@1386|Bacillus	C	Dihydrolipoamide acetyltransferase component of pyruvate dehydrogenase complex	bkdB	-	2.3.1.12,2.3.1.168	ko:K00627,ko:K09699	ko00010,ko00020,ko00280,ko00620,ko00640,ko01100,ko01110,ko01120,ko01130,ko01200,map00010,map00020,map00280,map00620,map00640,map01100,map01110,map01120,map01130,map01200	-	-	2-oxoacid_dh,Biotin_lipoyl,E3_binding
scaffold1_720	224308.BSU24020	7.14e-192	533	COG0789@1|root,COG4978@1|root,COG0789@2|Bacteria,COG4978@2|Bacteria,1V9GA@1239|Firmicutes,4IPYA@91061|Bacilli,1ZH1N@1386|Bacillus	K	helix_turn_helix, mercury resistance	-	-	-	ko:K19575	-	-	-	GyrI-like,MerR_1
scaffold1_721	224308.BSU24010	1.03e-265	729	COG0477@1|root,COG2814@2|Bacteria,1TS6K@1239|Firmicutes,4HB1V@91061|Bacilli,1ZB90@1386|Bacillus	EGP	COG0477 Permeases of the major facilitator superfamily	norA	GO:0005575,GO:0005623,GO:0005886,GO:0016020,GO:0044464,GO:0071944	-	ko:K08153,ko:K19576,ko:K19578	-	2.A.1.2.10,2.A.1.2.70,2.A.1.2.8	-	MFS_1,MFS_1_like,Sugar_tr
scaffold1_722	224308.BSU24000	1.16e-211	585	COG1597@1|root,COG1597@2|Bacteria,1TRGQ@1239|Firmicutes,4HDR5@91061|Bacilli,1ZCT6@1386|Bacillus	I	COG1597 Sphingosine kinase and enzymes related to eukaryotic diacylglycerol kinase	bmrU	-	-	-	-	-	-	DAGK_cat
scaffold1_723	224308.BSU23990	1.54e-100	291	28NYH@1|root,2ZBVN@2|Bacteria,1V1T3@1239|Firmicutes,4HHZS@91061|Bacilli,1ZFKZ@1386|Bacillus	S	Belongs to the UPF0403 family	yqiW	-	-	-	-	-	-	Disulph_isomer
scaffold1_724	224308.BSU23980	3.37e-174	486	COG0834@1|root,COG0834@2|Bacteria,1TT16@1239|Firmicutes,4HU0X@91061|Bacilli,1ZRKX@1386|Bacillus	ET	Belongs to the bacterial solute-binding protein 3 family	artP	-	-	ko:K02030	-	3.A.1.3	-	SBP_bac_3
scaffold1_725	224308.BSU23970	8.94e-143	404	COG0765@1|root,COG0765@2|Bacteria,1TPM3@1239|Firmicutes,4HAS2@91061|Bacilli,1ZBUZ@1386|Bacillus	E	COG0765 ABC-type amino acid transport system, permease component	artQ	GO:0003333,GO:0003674,GO:0005215,GO:0005342,GO:0005575,GO:0005623,GO:0005886,GO:0006810,GO:0006811,GO:0006820,GO:0006865,GO:0008150,GO:0008509,GO:0008514,GO:0015075,GO:0015171,GO:0015318,GO:0015711,GO:0015849,GO:0016020,GO:0022857,GO:0034220,GO:0044464,GO:0046942,GO:0046943,GO:0051179,GO:0051234,GO:0055085,GO:0071702,GO:0071705,GO:0071944,GO:0098656,GO:1903825,GO:1905039	-	ko:K02029	-	3.A.1.3	-	BPD_transp_1
scaffold1_726	224308.BSU23960	1.08e-143	407	COG1126@1|root,COG1126@2|Bacteria,1TNYD@1239|Firmicutes,4H9WY@91061|Bacilli,1ZB2E@1386|Bacillus	E	COG1126 ABC-type polar amino acid transport system, ATPase component	artM	-	3.6.3.21	ko:K02028	-	3.A.1.3	-	ABC_tran
scaffold1_727	224308.BSU23950	2.99e-222	613	COG4129@1|root,COG4129@2|Bacteria,1TP2T@1239|Firmicutes,4HAWV@91061|Bacilli,1ZBBI@1386|Bacillus	S	Putative aromatic acid exporter C-terminal domain	yqjA	-	-	-	-	-	-	ArAE_1,ArAE_1_C
scaffold1_728	224308.BSU23940	2.94e-129	366	COG1376@1|root,COG1376@2|Bacteria,1V26F@1239|Firmicutes,4HG56@91061|Bacilli,1ZGC7@1386|Bacillus	S	protein conserved in bacteria	yqjB	-	-	-	-	-	-	YkuD
scaffold1_730	224308.BSU23930	1.56e-93	273	COG0346@1|root,COG0346@2|Bacteria,1V6SC@1239|Firmicutes,4HCP5@91061|Bacilli,1ZHE7@1386|Bacillus	E	COG0346 Lactoylglutathione lyase and related lyases	mce	-	5.1.99.1	ko:K05606	ko00280,ko00630,ko00640,ko00720,ko01100,ko01120,ko01200,map00280,map00630,map00640,map00720,map01100,map01120,map01200	-	-	Glyoxalase_4
scaffold1_731	224308.BSU23920	0	970	COG4799@1|root,COG4799@2|Bacteria,1TQCV@1239|Firmicutes,4HC50@91061|Bacilli,1ZQ98@1386|Bacillus	I	COG4799 Acetyl-CoA carboxylase, carboxyltransferase component (subunits alpha and beta)	yqjD	GO:0003674,GO:0003824,GO:0006082,GO:0006629,GO:0006631,GO:0008150,GO:0008152,GO:0009056,GO:0009062,GO:0009987,GO:0016042,GO:0016054,GO:0016421,GO:0016874,GO:0016885,GO:0019752,GO:0032787,GO:0043436,GO:0044237,GO:0044238,GO:0044242,GO:0044248,GO:0044255,GO:0044281,GO:0044282,GO:0046395,GO:0071704,GO:0072329,GO:1901575	2.1.3.15,6.4.1.3	ko:K01966	ko00280,ko00630,ko00640,ko01100,ko01120,ko01130,ko01200,map00280,map00630,map00640,map01100,map01120,map01130,map01200	-	-	Carboxyl_trans
scaffold1_732	224308.BSU23910	8.71e-258	707	COG2195@1|root,COG2195@2|Bacteria,1TP3A@1239|Firmicutes,4HA04@91061|Bacilli,1ZBSY@1386|Bacillus	E	COG2195 Di- and tripeptidases	yqjE	-	3.4.11.14,3.4.11.4	ko:K01258,ko:K01263	-	-	-	M20_dimer,Peptidase_M20,Peptidase_M28
scaffold1_733	224308.BSU23900	9.84e-181	502	COG3361@1|root,COG3361@2|Bacteria,1UYZQ@1239|Firmicutes,4HEHN@91061|Bacilli,1ZDFC@1386|Bacillus	S	Uncharacterized conserved protein (COG2071)	yqjF	-	-	ko:K09166	-	-	-	DUF2071
scaffold1_734	224308.BSU23890	2.47e-186	519	COG0706@1|root,COG0706@2|Bacteria,1TSDN@1239|Firmicutes,4HCC8@91061|Bacilli,1ZE6C@1386|Bacillus	U	Required for the insertion and or proper folding and or complex formation of integral membrane proteins into the membrane. Involved in integration of membrane proteins that insert both dependently and independently of the Sec translocase complex, as well as at least some lipoproteins	yidC	-	-	ko:K03217	ko02024,ko03060,ko03070,map02024,map03060,map03070	2.A.9	-	60KD_IMP
scaffold1_735	1274524.BSONL12_07272	2.16e-32	115	29RSE@1|root,30CW5@2|Bacteria,1UAGA@1239|Firmicutes,4IKUQ@91061|Bacilli,1ZHPK@1386|Bacillus	-	-	yqzJ	-	-	-	-	-	-	-
scaffold1_736	224308.BSU23870	1.84e-299	816	COG0389@1|root,COG0389@2|Bacteria,1TP42@1239|Firmicutes,4HADJ@91061|Bacilli,1ZAZZ@1386|Bacillus	L	Poorly processive, error-prone DNA polymerase involved in untargeted mutagenesis. Copies undamaged DNA at stalled replication forks, which arise in vivo from mismatched or misaligned primer ends. These misaligned primers can be extended by PolIV. Exhibits no 3'-5' exonuclease (proofreading) activity. May be involved in translesional synthesis, in conjunction with the beta clamp from PolIII	dinB	GO:0008150,GO:0009314,GO:0009411,GO:0009416,GO:0009628,GO:0009650,GO:0050896	2.7.7.7	ko:K02346	-	-	-	IMS,IMS_C,IMS_HHH
scaffold1_737	224308.BSU23860	0	919	COG0362@1|root,COG0362@2|Bacteria,1TP4I@1239|Firmicutes,4H9NC@91061|Bacilli,1ZC6M@1386|Bacillus	G	Catalyzes the oxidative decarboxylation of 6- phosphogluconate to ribulose 5-phosphate and CO(2), with concomitant reduction of NADP to NADPH	gnd	-	1.1.1.343,1.1.1.44	ko:K00033	ko00030,ko00480,ko01100,ko01110,ko01120,ko01130,ko01200,map00030,map00480,map01100,map01110,map01120,map01130,map01200	-	-	6PGD,NAD_binding_2
scaffold1_738	224308.BSU23850	0	989	COG0364@1|root,COG0364@2|Bacteria,1TPYF@1239|Firmicutes,4HA73@91061|Bacilli,1ZCZ3@1386|Bacillus	G	Catalyzes the oxidation of glucose 6-phosphate to 6- phosphogluconolactone	zwf	-	1.1.1.363,1.1.1.49	ko:K00036	ko00030,ko00480,ko01100,ko01110,ko01120,ko01130,ko01200,ko05230,map00030,map00480,map01100,map01110,map01120,map01130,map01200,map05230	-	-	G6PD_C,G6PD_N
scaffold1_739	224308.BSU23840	2.56e-220	607	COG1234@1|root,COG1234@2|Bacteria,1TRGP@1239|Firmicutes,4HABM@91061|Bacilli,1ZC3J@1386|Bacillus	S	Zinc phosphodiesterase, which displays some tRNA 3'- processing endonuclease activity. Probably involved in tRNA maturation, by removing a 3'-trailer from precursor tRNA	rnz	GO:0003674,GO:0003824,GO:0004518,GO:0004519,GO:0004521,GO:0004540,GO:0005488,GO:0005515,GO:0006139,GO:0006396,GO:0006399,GO:0006725,GO:0006807,GO:0008033,GO:0008150,GO:0008152,GO:0009987,GO:0010467,GO:0016070,GO:0016787,GO:0016788,GO:0016891,GO:0016893,GO:0031123,GO:0034414,GO:0034470,GO:0034641,GO:0034660,GO:0042779,GO:0042780,GO:0042781,GO:0042802,GO:0043170,GO:0043628,GO:0044237,GO:0044238,GO:…	3.1.26.11	ko:K00784	ko03013,map03013	-	-	Lactamase_B,Lactamase_B_2
scaffold1_740	224308.BSU23830	4.51e-187	519	COG0596@1|root,COG0596@2|Bacteria,1V9D7@1239|Firmicutes,4HK54@91061|Bacilli,1ZEVK@1386|Bacillus	S	hydrolases or acyltransferases (alpha beta hydrolase superfamily)	yqjL	-	-	-	-	-	-	Abhydrolase_1,Abhydrolase_6,Hydrolase_4
scaffold1_741	224308.BSU23820	4.94e-245	672	COG1902@1|root,COG1902@2|Bacteria,1TPM6@1239|Firmicutes,4H9YM@91061|Bacilli,1ZB4D@1386|Bacillus	C	Catalyzes the reduction of the double bond of an array of alpha,beta-unsaturated aldehydes and ketones. It also reduces the nitro group of nitroester and nitroaromatic compounds. It could have a role in detoxification processes	namA	GO:0005575,GO:0005618,GO:0005623,GO:0030312,GO:0044464,GO:0071944	1.6.99.1	ko:K00354	-	-	-	Oxidored_FMN
scaffold1_742	224308.BSU23810	0	1081	COG4187@1|root,COG4187@2|Bacteria,1TQQ7@1239|Firmicutes,4HABT@91061|Bacilli,1ZCEE@1386|Bacillus	E	arginine degradation protein	rocB	-	-	-	-	-	-	Peptidase_M20
scaffold1_743	224308.BSU23800	2.67e-187	521	COG0345@1|root,COG0345@2|Bacteria,1TP1E@1239|Firmicutes,4H9RV@91061|Bacilli,1ZCWZ@1386|Bacillus	E	Catalyzes the reduction of 1-pyrroline-5-carboxylate (PCA) to L-proline	proC	-	1.5.1.2	ko:K00286	ko00330,ko01100,ko01110,ko01130,ko01230,map00330,map01100,map01110,map01130,map01230	-	-	F420_oxidored,P5CR_dimer
scaffold1_744	224308.BSU23790	1.28e-226	624	COG0491@1|root,COG0491@2|Bacteria,1TQPX@1239|Firmicutes,4HAV6@91061|Bacilli,1ZCFS@1386|Bacillus	S	COG0491 Zn-dependent hydrolases, including glyoxylases	yqjP	-	-	-	-	-	-	Lactamase_B
scaffold1_745	224308.BSU23780	4.65e-183	509	COG0300@1|root,COG0300@2|Bacteria,1TSJ3@1239|Firmicutes,4HDU5@91061|Bacilli,1ZBRZ@1386|Bacillus	S	Belongs to the short-chain dehydrogenases reductases (SDR) family	yqjQ	-	-	ko:K07124	-	-	-	adh_short
scaffold1_746	224308.BSU23770	0	894	COG3048@1|root,COG3048@2|Bacteria,1TPAH@1239|Firmicutes,4HANC@91061|Bacilli,1ZASU@1386|Bacillus	E	Belongs to the serine threonine dehydratase family. DsdA subfamily	dsdA	GO:0003674,GO:0003824,GO:0006082,GO:0006520,GO:0006807,GO:0008150,GO:0008152,GO:0008721,GO:0009987,GO:0016829,GO:0016840,GO:0016841,GO:0019752,GO:0043436,GO:0044237,GO:0044238,GO:0044281,GO:0071704,GO:1901564	4.3.1.18	ko:K01753	ko00260,map00260	-	-	PALP
scaffold1_747	224308.BSU23760	1.38e-205	570	COG1072@1|root,COG1072@2|Bacteria,1TPHJ@1239|Firmicutes,4HA4K@91061|Bacilli,1ZB00@1386|Bacillus	F	Pantothenic acid kinase	coaA	GO:0003674,GO:0003824,GO:0004594,GO:0005575,GO:0005622,GO:0005623,GO:0005737,GO:0005829,GO:0006139,GO:0006163,GO:0006164,GO:0006725,GO:0006732,GO:0006753,GO:0006793,GO:0006796,GO:0006807,GO:0008150,GO:0008152,GO:0009058,GO:0009108,GO:0009117,GO:0009150,GO:0009152,GO:0009165,GO:0009259,GO:0009260,GO:0009987,GO:0015936,GO:0015937,GO:0016301,GO:0016310,GO:0016740,GO:0016772,GO:0016773,GO:0018130,GO:…	2.7.1.33	ko:K00867	ko00770,ko01100,map00770,map01100	-	-	PRK
scaffold1_748	224308.BSU23750	5.43e-95	276	COG0346@1|root,COG0346@2|Bacteria,1V6KX@1239|Firmicutes,4HJMS@91061|Bacilli,1ZGG2@1386|Bacillus	E	Glyoxalase/Bleomycin resistance protein/Dioxygenase superfamily	yqjT	-	-	-	-	-	-	Glyoxalase,Glyoxalase_4
scaffold1_750	224308.BSU23730	3.63e-288	788	COG2211@1|root,COG2211@2|Bacteria,1UI4M@1239|Firmicutes,4ISD6@91061|Bacilli,1ZS7N@1386|Bacillus	G	Major Facilitator Superfamily	yqjV	GO:0005575,GO:0005623,GO:0005886,GO:0016020,GO:0044464,GO:0071944	-	-	-	-	-	MFS_1,MFS_1_like,Sugar_tr
scaffold1_753	224308.BSU23710	1.35e-302	824	COG0389@1|root,COG0389@2|Bacteria,1TP42@1239|Firmicutes,4HA1P@91061|Bacilli,1ZC8I@1386|Bacillus	L	Poorly processive, error-prone DNA polymerase involved in untargeted mutagenesis. Copies undamaged DNA at stalled replication forks, which arise in vivo from mismatched or misaligned primer ends. These misaligned primers can be extended by PolIV. Exhibits no 3'-5' exonuclease (proofreading) activity. May be involved in translesional synthesis, in conjunction with the beta clamp from PolIII	polYB	-	2.7.7.7	ko:K02346,ko:K03502	-	-	-	IMS,IMS_C,IMS_HHH
scaffold1_754	1051501.AYTL01000030_gene2536	3.11e-64	197	2DQHI@1|root,336W6@2|Bacteria,1VM8Z@1239|Firmicutes,4HQJC@91061|Bacilli	S	YolD-like protein	yqiX	-	-	-	-	-	-	YolD
scaffold1_755	224308.BSU23690	1.34e-113	325	COG0454@1|root,COG0456@2|Bacteria,1V50M@1239|Firmicutes,4HH63@91061|Bacilli,1ZG7D@1386|Bacillus	K	acetyltransferase	yqjY	GO:0003674,GO:0003824,GO:0006464,GO:0006473,GO:0006807,GO:0008150,GO:0008152,GO:0009987,GO:0016740,GO:0016746,GO:0016747,GO:0019538,GO:0036211,GO:0043170,GO:0043412,GO:0043543,GO:0044237,GO:0044238,GO:0044260,GO:0044267,GO:0071704,GO:1901564	-	ko:K06977	-	-	-	Acetyltransf_1
scaffold1_756	224308.BSU23680	2.16e-76	228	COG2329@1|root,COG2329@2|Bacteria,1VAM1@1239|Firmicutes,4HJD7@91061|Bacilli,1ZHXP@1386|Bacillus	S	enzyme involved in biosynthesis of extracellular polysaccharides	yqjZ	-	-	-	-	-	-	ABM
scaffold1_757	224308.BSU23670	5.16e-218	603	COG0454@1|root,COG2320@1|root,COG0456@2|Bacteria,COG2320@2|Bacteria,1V3IB@1239|Firmicutes,4HH5X@91061|Bacilli,1ZHJE@1386|Bacillus	K	GrpB protein	yqkA	-	-	-	-	-	-	Acetyltransf_10,GrpB
scaffold1_758	224308.BSU23660	2.51e-72	217	COG4918@1|root,COG4918@2|Bacteria,1VJ11@1239|Firmicutes,4HPA2@91061|Bacilli,1ZSK4@1386|Bacillus	S	Belongs to the HesB IscA family	yqkB	-	-	-	-	-	-	Fe-S_biosyn
scaffold1_759	224308.BSU23650	2.65e-52	164	2FH9Z@1|root,34949@2|Bacteria,1VYS1@1239|Firmicutes,4HYMH@91061|Bacilli,1ZIBH@1386|Bacillus	S	Protein of unknown function (DUF2552)	yqkC	-	-	-	-	-	-	DUF2552
scaffold1_760	224308.BSU23640	3.39e-224	617	COG1073@1|root,COG1073@2|Bacteria,1TQYU@1239|Firmicutes,4HC4H@91061|Bacilli,1ZBDV@1386|Bacillus	S	COG1073 Hydrolases of the alpha beta superfamily	yqkD	-	-	ko:K06889	-	-	-	Hydrolase_4
scaffold1_761	224308.BSU23630	4.15e-29	105	2EGUT@1|root,30CDC@2|Bacteria,1U9P4@1239|Firmicutes,4HZT2@91061|Bacilli	S	Protein of unknown function (DUF3886)	yqkE	-	-	-	-	-	-	DUF3886
scaffold1_762	224308.BSU23620	2.54e-215	595	COG0667@1|root,COG0667@2|Bacteria,1TTT8@1239|Firmicutes,4H9XM@91061|Bacilli,1ZBYV@1386|Bacillus	C	oxidoreductases (related to aryl-alcohol dehydrogenases)	yqkF	-	-	-	-	-	-	Aldo_ket_red
scaffold1_764	224308.BSU23610	6.76e-119	341	COG0494@1|root,COG0494@2|Bacteria,1V6F5@1239|Firmicutes,4HII9@91061|Bacilli,1ZFIW@1386|Bacillus	L	Belongs to the Nudix hydrolase family	nudF	-	3.6.1.13	ko:K01515	ko00230,map00230	-	-	NUDIX
scaffold1_765	224308.BSU23600	1.24e-281	769	COG1379@1|root,COG1379@2|Bacteria,1TP9P@1239|Firmicutes,4HCQ4@91061|Bacilli,1ZASI@1386|Bacillus	L	DNA helicase	yqxK	-	-	-	-	-	-	PHP_C
scaffold1_766	224308.BSU23590	4.51e-77	229	COG1396@1|root,COG1396@2|Bacteria,1VK84@1239|Firmicutes,4HM8Q@91061|Bacilli,1ZI74@1386|Bacillus	K	Transcriptional regulator	ansR	-	-	-	-	-	-	HTH_3
scaffold1_767	224308.BSU23580	2.94e-237	652	COG0252@1|root,COG0252@2|Bacteria,1TPP9@1239|Firmicutes,4HD98@91061|Bacilli,1ZQ9H@1386|Bacillus	EJ	L-asparaginase	ansA	GO:0005575,GO:0005622,GO:0005623,GO:0005737,GO:0044424,GO:0044464	3.5.1.1	ko:K01424	ko00250,ko00460,ko01100,ko01110,map00250,map00460,map01100,map01110	-	-	Asparaginase
scaffold1_768	224308.BSU23570	0	926	COG1027@1|root,COG1027@2|Bacteria,1TP3U@1239|Firmicutes,4HFM9@91061|Bacilli,1ZB5F@1386|Bacillus	E	Aspartate ammonia-lyase	aspA	-	4.3.1.1	ko:K01744	ko00250,ko01100,map00250,map01100	-	-	FumaraseC_C,Lyase_1
scaffold1_769	224308.BSU23560	8.88e-317	865	COG1757@1|root,COG1757@2|Bacteria,1TQ3B@1239|Firmicutes,4HA18@91061|Bacilli,1ZBQN@1386|Bacillus	C	Na H antiporter	mleN	GO:0005575,GO:0005623,GO:0005886,GO:0016020,GO:0044464,GO:0071944	-	ko:K03315	-	2.A.35	-	Na_H_antiporter
scaffold1_770	224308.BSU23550	3.11e-306	836	COG0281@1|root,COG0281@2|Bacteria,1UYHB@1239|Firmicutes,4HDRG@91061|Bacilli,1ZDC7@1386|Bacillus	C	malic enzyme	mleA	-	1.1.1.38	ko:K00027	ko00620,ko01200,ko02020,map00620,map01200,map02020	-	-	2-Hacid_dh_C,ACT_4,Malic_M,THF_DHG_CYH_C,malic
scaffold1_771	224308.BSU23540	1.21e-40	134	2B8M5@1|root,321WG@2|Bacteria,1UAP9@1239|Firmicutes,4IM1W@91061|Bacilli,1ZIS1@1386|Bacillus	-	-	yqkK	-	-	-	-	-	-	-
scaffold1_772	224308.BSU23530	7.97e-139	394	COG1300@1|root,COG1300@2|Bacteria,1V81P@1239|Firmicutes,4HJW8@91061|Bacilli,1ZAYC@1386|Bacillus	S	Required for complete septum migration and engulfment of the forespore compartment during sporulation. Required for stabilizing and recruiting of SpoIIP to the septal membrane	spoIIM	GO:0005575,GO:0005623,GO:0008150,GO:0010564,GO:0022603,GO:0030428,GO:0032465,GO:0032467,GO:0032954,GO:0042173,GO:0043937,GO:0044087,GO:0044089,GO:0044464,GO:0045595,GO:0045787,GO:0048518,GO:0048522,GO:0050789,GO:0050793,GO:0050794,GO:0051128,GO:0051130,GO:0051302,GO:0051726,GO:0051781,GO:0065007,GO:0090068,GO:1901891,GO:1901893	-	ko:K06384	-	-	-	SpoIIM
scaffold1_773	224308.BSU23520	1.53e-102	296	COG0735@1|root,COG0735@2|Bacteria,1V7F0@1239|Firmicutes,4HH78@91061|Bacilli,1ZCPG@1386|Bacillus	P	Belongs to the Fur family	fur	GO:0000976,GO:0001067,GO:0001130,GO:0001217,GO:0003674,GO:0003676,GO:0003677,GO:0003690,GO:0003700,GO:0005488,GO:0005575,GO:0006355,GO:0008150,GO:0009889,GO:0009890,GO:0009892,GO:0010468,GO:0010556,GO:0010558,GO:0010605,GO:0010629,GO:0019219,GO:0019222,GO:0031323,GO:0031324,GO:0031326,GO:0031327,GO:0032991,GO:0032993,GO:0043565,GO:0044212,GO:0045892,GO:0045934,GO:0048519,GO:0048523,GO:0050789,GO:…	-	ko:K03711	-	-	-	FUR
scaffold1_774	224308.BSU23519	1.35e-50	159	2E9B4@1|root,333IZ@2|Bacteria,1VHUQ@1239|Firmicutes,4HR2C@91061|Bacilli,1ZIY4@1386|Bacillus	S	Protein of unknown function (DUF4227)	-	-	-	-	-	-	-	DUF4227
scaffold1_775	224308.BSU23510	6.49e-213	588	COG4974@1|root,COG4974@2|Bacteria,1TQRG@1239|Firmicutes,4HAEX@91061|Bacilli,1ZDBF@1386|Bacillus	L	recombinase XerD	xerD	-	-	ko:K04763	-	-	-	Phage_int_SAM_1,Phage_integrase
scaffold1_776	224308.BSU23500	9.66e-294	800	COG1015@1|root,COG1015@2|Bacteria,1TP70@1239|Firmicutes,4H9RU@91061|Bacilli,1ZBG0@1386|Bacillus	G	Phosphotransfer between the C1 and C5 carbon atoms of pentose	deoB	GO:0003674,GO:0003824,GO:0005575,GO:0005622,GO:0005623,GO:0005737,GO:0005829,GO:0006139,GO:0006725,GO:0006807,GO:0008150,GO:0008152,GO:0008973,GO:0009987,GO:0016853,GO:0016866,GO:0016868,GO:0034641,GO:0044237,GO:0044238,GO:0044424,GO:0044444,GO:0044464,GO:0046483,GO:0071704,GO:1901360	5.4.2.7	ko:K01839	ko00030,ko00230,map00030,map00230	-	-	Metalloenzyme
scaffold1_777	224308.BSU23490	5.66e-190	528	COG0005@1|root,COG0005@2|Bacteria,1TQ37@1239|Firmicutes,4HABP@91061|Bacilli,1ZBKZ@1386|Bacillus	F	The purine nucleoside phosphorylases catalyze the phosphorolytic breakdown of the N-glycosidic bond in the beta- (deoxy)ribonucleoside molecules, with the formation of the corresponding free purine bases and pentose-1-phosphate	punA	-	2.4.2.1,2.4.2.28	ko:K00772,ko:K03783	ko00230,ko00240,ko00270,ko00760,ko01100,ko01110,map00230,map00240,map00270,map00760,map01100,map01110	-	-	PNP_UDP_1
scaffold1_778	224308.BSU23480	1.37e-270	741	COG1686@1|root,COG1686@2|Bacteria,1TQN0@1239|Firmicutes,4HBCE@91061|Bacilli,1ZB0W@1386|Bacillus	M	Belongs to the peptidase S11 family	dacF	GO:0003674,GO:0003824,GO:0004175,GO:0006508,GO:0006807,GO:0008150,GO:0008152,GO:0008233,GO:0016787,GO:0019538,GO:0043170,GO:0044238,GO:0070011,GO:0071704,GO:0140096,GO:1901564	3.4.16.4	ko:K07258	ko00550,ko01100,map00550,map01100	-	-	PBP5_C,Peptidase_S11
scaffold1_779	224308.BSU23470	5.68e-76	227	COG1366@1|root,COG1366@2|Bacteria,1VENG@1239|Firmicutes,4HINR@91061|Bacilli,1ZGYC@1386|Bacillus	T	Belongs to the anti-sigma-factor antagonist family	spoIIAA	-	-	ko:K06378	-	-	-	STAS
scaffold1_780	224308.BSU23460	1.95e-99	288	COG2172@1|root,COG2172@2|Bacteria,1V6V2@1239|Firmicutes,4HGYN@91061|Bacilli,1ZFKS@1386|Bacillus	F	Binds to sigma F and blocks its ability to form an RNA polymerase holoenzyme (E-sigma F). Phosphorylates SpoIIAA on a serine residue. This phosphorylation may enable SpoIIAA to act as an anti-anti-sigma factor that counteracts SpoIIAB and thus releases sigma F from inhibition	spoIIAB	GO:0000003,GO:0000988,GO:0000989,GO:0003674,GO:0006355,GO:0008150,GO:0009889,GO:0010468,GO:0010556,GO:0016989,GO:0019219,GO:0019222,GO:0019954,GO:0030436,GO:0031323,GO:0031326,GO:0032502,GO:0043934,GO:0050789,GO:0050794,GO:0051171,GO:0051252,GO:0060255,GO:0065007,GO:0080090,GO:0140110,GO:1903506,GO:2000112,GO:2001141	2.7.11.1	ko:K06379	-	-	-	HATPase_c_2
scaffold1_781	224308.BSU23450	1.32e-171	480	COG1191@1|root,COG1191@2|Bacteria,1TP3Q@1239|Firmicutes,4HC42@91061|Bacilli,1ZANZ@1386|Bacillus	K	Sigma factors are initiation factors that promote the attachment of RNA polymerase to specific initiation sites and are then released	sigF	-	-	ko:K03091	-	-	-	Sigma70_r2,Sigma70_r3,Sigma70_r4
scaffold1_782	224308.BSU23440	1.71e-143	405	28PNE@1|root,2ZCB6@2|Bacteria,1V214@1239|Firmicutes,4HFTI@91061|Bacilli,1ZBVY@1386|Bacillus	S	Stage V sporulation protein AA	spoVAA	-	-	ko:K06403	-	-	-	SporV_AA
scaffold1_783	224308.BSU23430	7.1e-79	235	2AF43@1|root,3152T@2|Bacteria,1VFMI@1239|Firmicutes,4HIN3@91061|Bacilli,1ZGZY@1386|Bacillus	S	Stage V sporulation protein AB	spoVAB	-	-	ko:K06404	-	-	-	SpoVAB
scaffold1_784	224308.BSU23420	9.54e-102	295	2ANER@1|root,31DDD@2|Bacteria,1V46U@1239|Firmicutes,4HH0C@91061|Bacilli,1ZFW2@1386|Bacillus	S	stage V sporulation protein AC	spoVAC	-	-	ko:K06405	-	-	-	SpoVAC_SpoVAEB
scaffold1_785	224308.BSU23410	2.01e-244	671	COG0332@1|root,COG0332@2|Bacteria,1TPDE@1239|Firmicutes,4H9W9@91061|Bacilli,1ZAW8@1386|Bacillus	I	Stage V sporulation protein AD	spoVAD	GO:0005575,GO:0005618,GO:0005623,GO:0005886,GO:0016020,GO:0030312,GO:0031160,GO:0044464,GO:0071944	-	ko:K06406	-	-	-	SpoVAD
scaffold1_786	224308.BSU23402	1.29e-76	228	2ANER@1|root,315MJ@2|Bacteria,1V6SU@1239|Firmicutes,4HIW4@91061|Bacilli,1ZG67@1386|Bacillus	S	stage V sporulation protein	spoVAEB	-	-	ko:K06407	-	-	-	SpoVAC_SpoVAEB
scaffold1_787	224308.BSU23401	3.07e-142	401	29419@1|root,2ZRG2@2|Bacteria,1V3UB@1239|Firmicutes,4HGP9@91061|Bacilli,1ZR7J@1386|Bacillus	S	stage V sporulation protein	-	-	-	ko:K06407	-	-	-	SpoVAE
scaffold1_788	224308.BSU23390	0	886	COG0697@1|root,COG0697@2|Bacteria,1TP7K@1239|Firmicutes,4HBWN@91061|Bacilli,1ZB54@1386|Bacillus	EG	Stage V sporulation protein AF	spoVAF	-	-	ko:K06408	-	-	-	GerA
scaffold1_789	224308.BSU23380	0	880	COG0019@1|root,COG0019@2|Bacteria,1TPE9@1239|Firmicutes,4H9XW@91061|Bacilli,1ZD43@1386|Bacillus	E	Specifically catalyzes the decarboxylation of meso- diaminopimelate (meso-DAP) to L-lysine	lysA	-	4.1.1.20	ko:K01586	ko00300,ko01100,ko01110,ko01120,ko01130,ko01230,map00300,map01100,map01110,map01120,map01130,map01230	-	-	Orn_Arg_deC_N,Orn_DAP_Arg_deC
scaffold1_790	224308.BSU23370	4.06e-188	525	COG4086@1|root,COG4086@2|Bacteria,1TR2I@1239|Firmicutes,4HBVZ@91061|Bacilli,1ZD5H@1386|Bacillus	S	Secreted protein	ypuA	-	-	-	-	-	-	DUF1002
scaffold1_792	1051501.AYTL01000030_gene2500	1.97e-108	311	COG0652@1|root,COG0652@2|Bacteria,1TRHW@1239|Firmicutes,4HHA1@91061|Bacilli,1ZFRG@1386|Bacillus	O	PPIases accelerate the folding of proteins. It catalyzes the cis-trans isomerization of proline imidic peptide bonds in oligopeptides	ppiB	GO:0000413,GO:0003674,GO:0003755,GO:0003824,GO:0006464,GO:0006807,GO:0008150,GO:0008152,GO:0009987,GO:0016853,GO:0016859,GO:0018193,GO:0018208,GO:0019538,GO:0036211,GO:0043170,GO:0043412,GO:0044237,GO:0044238,GO:0044260,GO:0044267,GO:0071704,GO:0140096,GO:1901564	5.2.1.8	ko:K03768	-	-	-	Pro_isomerase
scaffold1_797	1051501.AYTL01000030_gene2500	3.7e-34	119	COG0652@1|root,COG0652@2|Bacteria,1TRHW@1239|Firmicutes,4HHA1@91061|Bacilli,1ZFRG@1386|Bacillus	O	PPIases accelerate the folding of proteins. It catalyzes the cis-trans isomerization of proline imidic peptide bonds in oligopeptides	ppiB	GO:0000413,GO:0003674,GO:0003755,GO:0003824,GO:0006464,GO:0006807,GO:0008150,GO:0008152,GO:0009987,GO:0016853,GO:0016859,GO:0018193,GO:0018208,GO:0019538,GO:0036211,GO:0043170,GO:0043412,GO:0044237,GO:0044238,GO:0044260,GO:0044267,GO:0071704,GO:0140096,GO:1901564	5.2.1.8	ko:K03768	-	-	-	Pro_isomerase
scaffold1_799	1211814.CAPG01000091_gene4221	2.68e-11	60.8	COG1388@1|root,COG1388@2|Bacteria,1V5U7@1239|Firmicutes,4HHSB@91061|Bacilli,1ZGA9@1386|Bacillus	M	Domain of Unknown Function (DUF1259)	-	-	-	-	-	-	-	DUF1529
scaffold1_801	1089548.KI783301_gene863	6.31e-16	78.6	COG0586@1|root,COG0586@2|Bacteria,1UVK3@1239|Firmicutes,4IPNP@91061|Bacilli	S	SNARE associated Golgi protein	-	-	-	-	-	-	-	PAP2,SNARE_assoc
scaffold1_802	224308.BSU23328	1.28e-45	146	COG3478@1|root,COG3478@2|Bacteria,1VEIV@1239|Firmicutes,4HNP6@91061|Bacilli,1ZJ32@1386|Bacillus	S	nucleic-acid-binding protein containing a Zn-ribbon domain	ypzJ	-	-	ko:K07069	-	-	-	zinc_ribbon_13
scaffold1_803	224308.BSU23310	1.89e-129	367	COG0681@1|root,COG0681@2|Bacteria,1V2BJ@1239|Firmicutes,4HGCB@91061|Bacilli,1ZGNJ@1386|Bacillus	U	Belongs to the peptidase S26 family	lepB	GO:0005575,GO:0005623,GO:0005886,GO:0016020,GO:0044464,GO:0071944	3.4.21.89	ko:K03100	ko02024,ko03060,map02024,map03060	-	-	Peptidase_S24
scaffold1_804	224308.BSU23300	5.98e-72	216	29RI8@1|root,30D34@2|Bacteria,1UAS0@1239|Firmicutes,4IM4U@91061|Bacilli,1ZJ5R@1386|Bacillus	-	-	ypuD	-	-	-	-	-	-	-
scaffold1_805	224308.BSU23280	4e-258	707	COG0117@1|root,COG1985@1|root,COG0117@2|Bacteria,COG1985@2|Bacteria,1TP4F@1239|Firmicutes,4HBNA@91061|Bacilli,1ZBTJ@1386|Bacillus	H	Converts 2,5-diamino-6-(ribosylamino)-4(3h)-pyrimidinone 5'-phosphate into 5-amino-6-(ribosylamino)-2,4(1h,3h)- pyrimidinedione 5'-phosphate	ribD	GO:0006139,GO:0006725,GO:0006807,GO:0008150,GO:0008152,GO:0009451,GO:0009987,GO:0016070,GO:0034641,GO:0043170,GO:0043412,GO:0044237,GO:0044238,GO:0046483,GO:0071704,GO:0090304,GO:1901360	1.1.1.193,3.5.4.26	ko:K11752	ko00740,ko01100,ko01110,ko02024,map00740,map01100,map01110,map02024	-	-	RibD_C,dCMP_cyt_deam_1
scaffold1_806	224308.BSU23270	2.6e-149	420	COG0307@1|root,COG0307@2|Bacteria,1V1EP@1239|Firmicutes,4HC7B@91061|Bacilli,1ZBB9@1386|Bacillus	H	Riboflavin synthase	ribE	GO:0003674,GO:0003824,GO:0004746,GO:0005575,GO:0005622,GO:0005623,GO:0005737,GO:0005829,GO:0006766,GO:0006767,GO:0006771,GO:0006807,GO:0008150,GO:0008152,GO:0009058,GO:0009110,GO:0009231,GO:0009987,GO:0016740,GO:0016765,GO:0017144,GO:0018130,GO:0034641,GO:0042364,GO:0042726,GO:0042727,GO:0044237,GO:0044249,GO:0044271,GO:0044281,GO:0044283,GO:0044424,GO:0044444,GO:0044464,GO:0046483,GO:0071704,GO:…	2.5.1.9	ko:K00793	ko00740,ko01100,ko01110,map00740,map01100,map01110	-	-	Lum_binding
scaffold1_807	224308.BSU23260	4.95e-289	789	COG0108@1|root,COG0807@1|root,COG0108@2|Bacteria,COG0807@2|Bacteria,1TPH9@1239|Firmicutes,4H9PW@91061|Bacilli,1ZBF9@1386|Bacillus	H	Catalyzes the conversion of D-ribulose 5-phosphate to formate and 3,4-dihydroxy-2-butanone 4-phosphate	ribBA	GO:0003674,GO:0003824,GO:0003933,GO:0003935,GO:0006766,GO:0006767,GO:0006771,GO:0006807,GO:0008150,GO:0008152,GO:0008686,GO:0009058,GO:0009110,GO:0009231,GO:0009987,GO:0016787,GO:0016810,GO:0016814,GO:0016829,GO:0016830,GO:0017144,GO:0018130,GO:0019238,GO:0034641,GO:0042364,GO:0042726,GO:0042727,GO:0044237,GO:0044249,GO:0044271,GO:0044281,GO:0044283,GO:0046483,GO:0071704,GO:1901360,GO:1901362,GO:…	3.5.4.25,4.1.99.12	ko:K14652	ko00740,ko00790,ko01100,ko01110,map00740,map00790,map01100,map01110	-	-	DHBP_synthase,GTP_cyclohydro2
scaffold1_808	1051501.AYTL01000030_gene2493	1.7e-106	307	COG0054@1|root,COG0054@2|Bacteria,1V1DA@1239|Firmicutes,4HFRA@91061|Bacilli,1ZFJ6@1386|Bacillus	H	Catalyzes the formation of 6,7-dimethyl-8- ribityllumazine by condensation of 5-amino-6-(D- ribitylamino)uracil with 3,4-dihydroxy-2-butanone 4-phosphate. This is the penultimate step in the biosynthesis of riboflavin	ribH	GO:0000906,GO:0003674,GO:0003824,GO:0005575,GO:0005622,GO:0005623,GO:0005737,GO:0005829,GO:0006766,GO:0006767,GO:0006771,GO:0006807,GO:0008150,GO:0008152,GO:0009058,GO:0009110,GO:0009231,GO:0009987,GO:0016740,GO:0016765,GO:0017144,GO:0018130,GO:0034641,GO:0042364,GO:0042726,GO:0042727,GO:0044237,GO:0044249,GO:0044271,GO:0044281,GO:0044283,GO:0044424,GO:0044444,GO:0044464,GO:0046483,GO:0071704,GO:…	2.5.1.78	ko:K00794	ko00740,ko01100,ko01110,map00740,map01100,map01110	-	-	DMRL_synthase
scaffold1_809	1051501.AYTL01000030_gene2492	5.31e-82	243	COG0454@1|root,COG0456@2|Bacteria,1VAD7@1239|Firmicutes,4HKR2@91061|Bacilli,1ZHDK@1386|Bacillus	K	COG0454 Histone acetyltransferase HPA2 and related acetyltransferases	ribT	-	-	ko:K02859	-	-	-	Acetyltransf_1,Acetyltransf_10
scaffold1_810	224308.BSU23230	5.07e-120	343	COG1547@1|root,COG1547@2|Bacteria,1V7AS@1239|Firmicutes,4HI8I@91061|Bacilli,1ZR7S@1386|Bacillus	S	Domain of unknown function (DUF309)	ypuF	-	-	ko:K09763	-	-	-	DUF309
scaffold1_811	224308.BSU23220	5.19e-165	463	COG1354@1|root,COG1354@2|Bacteria,1TRW3@1239|Firmicutes,4HA6Q@91061|Bacilli,1ZDD6@1386|Bacillus	D	Participates in chromosomal partition during cell division. May act via the formation of a condensin-like complex containing Smc and ScpB that pull DNA away from mid-cell into both cell halves	scpA	GO:0003674,GO:0005488,GO:0005515,GO:0042802	-	ko:K05896	-	-	-	SMC_ScpA
scaffold1_812	224308.BSU23210	2.6e-132	375	COG1386@1|root,COG1386@2|Bacteria,1V6HI@1239|Firmicutes,4HIQ0@91061|Bacilli,1ZFNU@1386|Bacillus	D	Participates in chromosomal partition during cell division. May act via the formation of a condensin-like complex containing Smc and ScpA that pull DNA away from mid-cell into both cell halves	scpB	GO:0003674,GO:0005488,GO:0005515,GO:0042802	-	ko:K06024	-	-	-	SMC_ScpB
scaffold1_813	224308.BSU23200	8.37e-126	358	29P42@1|root,30A29@2|Bacteria,1V423@1239|Firmicutes,4HH8N@91061|Bacilli,1ZG69@1386|Bacillus	S	Protein of unknown function (DUF3907)	ypuI	-	-	-	-	-	-	DUF3907
scaffold1_814	224308.BSU23190	1.13e-270	741	COG1686@1|root,COG1686@2|Bacteria,1TQ8M@1239|Firmicutes,4HAHH@91061|Bacilli,1ZBRQ@1386|Bacillus	M	Belongs to the peptidase S11 family	dacB	GO:0003674,GO:0003824,GO:0004175,GO:0006508,GO:0006807,GO:0008150,GO:0008152,GO:0008233,GO:0016787,GO:0019538,GO:0043170,GO:0044238,GO:0070011,GO:0071704,GO:0140096,GO:1901564	3.4.16.4	ko:K07258	ko00550,ko01100,map00550,map01100	-	-	PBP5_C,Peptidase_S11
scaffold1_815	224308.BSU23180	2.12e-127	363	COG2715@1|root,COG2715@2|Bacteria,1V1E2@1239|Firmicutes,4HBTK@91061|Bacilli,1ZBSV@1386|Bacillus	S	Spore maturation protein	spmA	-	-	ko:K06373	-	-	-	Gate
scaffold1_816	224308.BSU23170	1.49e-114	329	COG0700@1|root,COG0700@2|Bacteria,1V45M@1239|Firmicutes,4HH1Y@91061|Bacilli,1ZFIY@1386|Bacillus	S	Spore maturation protein	spmB	-	-	ko:K06374	-	-	-	Gate
scaffold1_817	224308.BSU23160	2.84e-167	469	COG1187@1|root,COG1187@2|Bacteria,1TP68@1239|Firmicutes,4H9MU@91061|Bacilli,1ZBNQ@1386|Bacillus	J	Belongs to the pseudouridine synthase RsuA family	rluB	GO:0000154,GO:0000455,GO:0001522,GO:0003674,GO:0003824,GO:0005575,GO:0005622,GO:0005623,GO:0005737,GO:0005829,GO:0006139,GO:0006364,GO:0006396,GO:0006725,GO:0006807,GO:0008150,GO:0008152,GO:0009451,GO:0009982,GO:0009987,GO:0010467,GO:0016070,GO:0016072,GO:0016853,GO:0016866,GO:0022613,GO:0031118,GO:0034470,GO:0034641,GO:0034660,GO:0042254,GO:0043170,GO:0043412,GO:0044085,GO:0044237,GO:0044238,GO:…	5.4.99.22	ko:K06178	-	-	-	PseudoU_synth_2,S4
scaffold1_818	224308.BSU23150	3.69e-129	366	COG0526@1|root,COG0526@2|Bacteria,1VAPY@1239|Firmicutes,4HIQ3@91061|Bacilli,1ZCW1@1386|Bacillus	CO	Thiol-disulfide oxidoreductase which is required in disulfide reduction during c-type cytochrome synthesis. May accept reducing equivalents from CcdA, leading to breakage of disulfide bonds in apocytochrome c	resA	GO:0008150,GO:0009987,GO:0016043,GO:0017004,GO:0022607,GO:0034622,GO:0043933,GO:0044085,GO:0065003,GO:0071840	-	-	-	-	-	AhpC-TSA
scaffold1_819	224308.BSU23140	0	1080	COG1333@1|root,COG1333@2|Bacteria,1TQ6C@1239|Firmicutes,4HAFD@91061|Bacilli,1ZBB3@1386|Bacillus	O	COG1333 ResB protein required for cytochrome c biosynthesis	resB	-	-	ko:K07399	-	-	-	ResB
scaffold1_820	224308.BSU23130	6.64e-279	763	COG0755@1|root,COG0755@2|Bacteria,1TQZ4@1239|Firmicutes,4HA2N@91061|Bacilli,1ZBH9@1386|Bacillus	O	'COG0755 ABC-type transport system involved in cytochrome c biogenesis, permease component'	resC	GO:0005575,GO:0005623,GO:0005886,GO:0006810,GO:0008150,GO:0008152,GO:0015886,GO:0016020,GO:0044464,GO:0051179,GO:0051181,GO:0051234,GO:0055114,GO:0071702,GO:0071705,GO:0071944,GO:1901678	-	-	-	-	-	Cytochrom_C_asm
scaffold1_821	224308.BSU23120	9.77e-171	476	COG0745@1|root,COG0745@2|Bacteria,1TPZ0@1239|Firmicutes,4HA7D@91061|Bacilli,1ZC0F@1386|Bacillus	T	COG0745 Response regulators consisting of a CheY-like receiver domain and a winged-helix DNA-binding domain	resD	-	-	ko:K07775	ko02020,map02020	-	-	Response_reg,Trans_reg_C
scaffold1_822	224308.BSU23110	0	1129	COG5002@1|root,COG5002@2|Bacteria,1TQ1H@1239|Firmicutes,4HBZ0@91061|Bacilli,1ZAQC@1386|Bacillus	T	Histidine kinase	resE	-	2.7.13.3	ko:K07651	ko02020,map02020	-	-	HAMP,HATPase_c,HisKA,PAS,PAS_4
scaffold1_823	224308.BSU23100	1.79e-132	376	COG1595@1|root,COG1595@2|Bacteria,1V4T2@1239|Firmicutes,4HFZ0@91061|Bacilli,1ZEC7@1386|Bacillus	K	Belongs to the sigma-70 factor family. ECF subfamily	sigX	GO:0005575,GO:0005623,GO:0005886,GO:0016020,GO:0044464,GO:0071944	-	ko:K03088	-	-	-	Sigma70_r2,Sigma70_r4,Sigma70_r4_2
scaffold1_824	224308.BSU23090	3.12e-222	616	2E6XT@1|root,331H4@2|Bacteria,1VJ9Y@1239|Firmicutes,4HPEM@91061|Bacilli,1ZBUX@1386|Bacillus	-	-	rsiX	GO:0005575,GO:0005623,GO:0005886,GO:0016020,GO:0044464,GO:0071944	-	-	-	-	-	Germane
scaffold1_825	224308.BSU23080	1.87e-171	479	COG0710@1|root,COG0710@2|Bacteria,1TSPN@1239|Firmicutes,4HDMG@91061|Bacilli,1ZD9W@1386|Bacillus	E	Involved in the third step of the chorismate pathway, which leads to the biosynthesis of aromatic amino acids. Catalyzes the cis-dehydration of 3-dehydroquinate (DHQ) and introduces the first double bond of the aromatic ring to yield 3- dehydroshikimate	aroD	GO:0003674,GO:0003824,GO:0003855,GO:0006082,GO:0006725,GO:0008150,GO:0008152,GO:0009058,GO:0009712,GO:0009713,GO:0009987,GO:0016053,GO:0016829,GO:0016835,GO:0016836,GO:0017144,GO:0018958,GO:0019438,GO:0019752,GO:0032787,GO:0042537,GO:0043436,GO:0044237,GO:0044249,GO:0044281,GO:0044283,GO:0046189,GO:0046278,GO:0046279,GO:0046394,GO:0071704,GO:0072330,GO:1901360,GO:1901362,GO:1901576,GO:1901615,GO:…	4.2.1.10	ko:K03785	ko00400,ko01100,ko01110,ko01130,ko01230,map00400,map01100,map01110,map01130,map01230	-	-	DHquinase_I
scaffold1_826	224308.BSU23070	0	1012	COG0111@1|root,COG0111@2|Bacteria,1V410@1239|Firmicutes,4H9PH@91061|Bacilli,1ZDB3@1386|Bacillus	E	Belongs to the D-isomer specific 2-hydroxyacid dehydrogenase family	serA	-	1.1.1.399,1.1.1.95	ko:K00058	ko00260,ko00680,ko01100,ko01120,ko01130,ko01200,ko01230,map00260,map00680,map01100,map01120,map01130,map01200,map01230	-	-	2-Hacid_dh,2-Hacid_dh_C,ACT
scaffold1_828	224308.BSU23050	2.95e-120	345	COG3601@1|root,COG3601@2|Bacteria,1V4BW@1239|Firmicutes,4HHFT@91061|Bacilli,1ZG7K@1386|Bacillus	U	Mediates riboflavin uptake, may also transport FMN and roseoflavin. Probably a riboflavin-binding protein that interacts with the energy-coupling factor (ECF) ABC-transporter complex. Unlike classic ABC transporters this ECF transporter provides the energy necessary to transport a number of different substrates. The substrates themselves are bound by transmembrane, not extracytoplasmic soluble pr…	ribU	GO:0003674,GO:0005215,GO:0005575,GO:0005623,GO:0005886,GO:0006810,GO:0006811,GO:0006820,GO:0006855,GO:0008150,GO:0008509,GO:0008514,GO:0015075,GO:0015238,GO:0015711,GO:0015893,GO:0016020,GO:0022857,GO:0032217,GO:0032218,GO:0034220,GO:0035461,GO:0042221,GO:0042493,GO:0044464,GO:0050896,GO:0051179,GO:0051180,GO:0051234,GO:0055085,GO:0071702,GO:0071705,GO:0071944,GO:0090482,GO:0098656	-	-	-	-	-	ECF_trnsprt
scaffold1_829	1051501.AYTL01000030_gene2472	6.88e-54	168	COG1141@1|root,COG1141@2|Bacteria,1VAC2@1239|Firmicutes,4HKG7@91061|Bacilli,1ZHTS@1386|Bacillus	C	Ferredoxin	fer	GO:0003674,GO:0003824,GO:0005488,GO:0006091,GO:0008150,GO:0008152,GO:0009055,GO:0009987,GO:0016491,GO:0022900,GO:0044237,GO:0048037,GO:0051536,GO:0051539,GO:0051540,GO:0055114	-	ko:K05337	-	-	-	Fer4_13
scaffold1_830	224308.BSU23030	1.1e-255	701	COG4955@1|root,COG4955@2|Bacteria,1TQU9@1239|Firmicutes,4HFUR@91061|Bacilli,1ZDGR@1386|Bacillus	S	protein conserved in bacteria	ypbB	-	5.1.3.1	ko:K01783	ko00030,ko00040,ko00710,ko01100,ko01110,ko01120,ko01130,ko01200,ko01230,map00030,map00040,map00710,map01100,map01110,map01120,map01130,map01200,map01230	-	-	HTH_40,RQC
scaffold1_831	224308.BSU23020	0	915	COG0514@1|root,COG0514@2|Bacteria,1TPN5@1239|Firmicutes,4H9QP@91061|Bacilli,1ZB1X@1386|Bacillus	L	DNA helicase	recQ	GO:0003674,GO:0003676,GO:0003677,GO:0003678,GO:0003824,GO:0004003,GO:0004386,GO:0005488,GO:0005575,GO:0005622,GO:0005623,GO:0005694,GO:0005737,GO:0006139,GO:0006259,GO:0006281,GO:0006310,GO:0006725,GO:0006807,GO:0006950,GO:0006974,GO:0006996,GO:0008026,GO:0008094,GO:0008150,GO:0008152,GO:0009295,GO:0009378,GO:0009987,GO:0016043,GO:0016462,GO:0016787,GO:0016817,GO:0016818,GO:0016887,GO:0017111,GO:…	3.6.4.12	ko:K03654	ko03018,map03018	-	-	DEAD,Helicase_C,RecQ_Zn_bind
scaffold1_832	224308.BSU23010	1.51e-129	369	COG1266@1|root,COG1266@2|Bacteria,1V4WK@1239|Firmicutes,4HHKM@91061|Bacilli,1ZEBP@1386|Bacillus	S	metal-dependent membrane protease	ypbD	-	-	ko:K07052	-	-	-	Abi
scaffold1_833	224308.BSU23000	4e-130	373	COG1388@1|root,COG1388@2|Bacteria,1V8A5@1239|Firmicutes,4HIV2@91061|Bacilli,1ZG8Q@1386|Bacillus	M	Lysin motif	ypbE	-	-	-	-	-	-	LysM
scaffold1_834	224308.BSU22990	4.95e-107	308	2EENU@1|root,338GN@2|Bacteria,1VK1A@1239|Firmicutes,4HNX3@91061|Bacilli,1ZC57@1386|Bacillus	S	Protein of unknown function (DUF2663)	ypbF	-	-	-	-	-	-	DUF2663
scaffold1_835	224308.BSU22980	8.38e-186	516	COG1408@1|root,COG1408@2|Bacteria,1V494@1239|Firmicutes,4HH1B@91061|Bacilli,1ZBFW@1386|Bacillus	S	Calcineurin-like phosphoesterase superfamily domain	ypbG	-	-	ko:K07098	-	-	-	Metallophos,Metallophos_2
scaffold1_836	224308.BSU22970	5.56e-136	385	COG4862@1|root,COG4862@2|Bacteria,1V1B7@1239|Firmicutes,4HBM5@91061|Bacilli,1ZF7G@1386|Bacillus	NOT	Enables the recognition and targeting of unfolded and aggregated proteins to the ClpC protease or to other proteins involved in proteolysis. Acts negatively in the development of competence by binding ComK and recruiting it to the ClpCP protease. When overexpressed, inhibits sporulation. Also involved in Spx degradation by ClpC	mecB	GO:0007154,GO:0008150,GO:0009292,GO:0009294,GO:0009605,GO:0009987,GO:0009991,GO:0030420,GO:0031668,GO:0044764,GO:0050896,GO:0051704,GO:0051716,GO:0071496	-	ko:K16511	-	-	-	MecA
scaffold1_838	1051501.AYTL01000030_gene2464	0	840	COG0334@1|root,COG0334@2|Bacteria,1TP45@1239|Firmicutes,4HAEI@91061|Bacilli,1ZAX4@1386|Bacillus	E	Belongs to the Glu Leu Phe Val dehydrogenases family	gudB	GO:0003674,GO:0003824,GO:0004352,GO:0004353,GO:0006082,GO:0006520,GO:0006807,GO:0008150,GO:0008152,GO:0009987,GO:0016491,GO:0016638,GO:0016639,GO:0019752,GO:0043436,GO:0044237,GO:0044238,GO:0044281,GO:0055114,GO:0071704,GO:1901564	1.4.1.2	ko:K00260	ko00220,ko00250,ko00430,ko00910,ko01100,map00220,map00250,map00430,map00910,map01100	-	-	ELFV_dehydrog,ELFV_dehydrog_N
scaffold1_839	224308.BSU22950	1.17e-220	610	COG0492@1|root,COG0492@2|Bacteria,1TQGS@1239|Firmicutes,4HBIS@91061|Bacilli,1ZCBR@1386|Bacillus	O	COG0492 Thioredoxin reductase	ypdA	-	1.8.1.9	ko:K00384	ko00450,map00450	-	-	Pyr_redox_3
scaffold1_840	224308.BSU22940	1.06e-154	434	COG2339@1|root,COG2339@2|Bacteria,1UZGQ@1239|Firmicutes,4HCGD@91061|Bacilli,1ZBUQ@1386|Bacillus	S	Involved in the degradation of specific anti-sigma factors	prsW	-	-	-	-	-	-	PrsW-protease
scaffold1_841	224308.BSU22930	6.93e-208	576	COG3409@1|root,COG3773@1|root,COG3409@2|Bacteria,COG3773@2|Bacteria,1TRFW@1239|Firmicutes,4HA2V@91061|Bacilli,1ZB40@1386|Bacillus	M	Spore cortex-lytic enzyme	sleB	GO:0005575,GO:0005623,GO:0042763,GO:0044464	3.5.1.28	ko:K01449	-	-	-	Hydrolase_2,PG_binding_1
scaffold1_842	224308.BSU22920	0	869	COG2959@1|root,COG2959@2|Bacteria,1TT9K@1239|Firmicutes,4HBM9@91061|Bacilli,1ZB4M@1386|Bacillus	H	sporulation protein	ypeB	-	-	ko:K06313	-	-	-	PepSY,YPEB
scaffold1_843	224308.BSU22910	1.04e-140	399	COG5581@1|root,COG5581@2|Bacteria,1V31U@1239|Firmicutes,4HGFE@91061|Bacilli,1ZCCG@1386|Bacillus	M	Flagellar protein YcgR	ypfA	-	-	-	-	-	-	PilZ,YcgR_2
scaffold1_844	224308.BSU22900	1.23e-32	113	29NTG@1|root,309RK@2|Bacteria,1U5JI@1239|Firmicutes,4IFAC@91061|Bacilli,1ZK0C@1386|Bacillus	S	Family of unknown function (DUF5359)	-	-	-	-	-	-	-	DUF5359
scaffold1_845	224308.BSU22890	2.64e-142	403	COG0283@1|root,COG0283@2|Bacteria,1V3IA@1239|Firmicutes,4HFZE@91061|Bacilli,1ZBXZ@1386|Bacillus	F	Belongs to the cytidylate kinase family. Type 1 subfamily	cmk	GO:0003674,GO:0003824,GO:0004127,GO:0004592,GO:0005575,GO:0005622,GO:0005623,GO:0005737,GO:0005829,GO:0006082,GO:0006139,GO:0006520,GO:0006573,GO:0006575,GO:0006725,GO:0006732,GO:0006753,GO:0006766,GO:0006767,GO:0006793,GO:0006796,GO:0006807,GO:0008150,GO:0008152,GO:0009058,GO:0009081,GO:0009108,GO:0009110,GO:0009117,GO:0009123,GO:0009165,GO:0009987,GO:0015939,GO:0015940,GO:0016053,GO:0016301,GO:…	2.7.4.25	ko:K00945	ko00240,ko01100,map00240,map01100	-	-	Cytidylate_kin
scaffold1_846	224308.BSU22880	1.06e-259	713	COG0539@1|root,COG0539@2|Bacteria,1TQ9N@1239|Firmicutes,4H9PX@91061|Bacilli,1ZARR@1386|Bacillus	J	Ribosomal protein S1	rpsA	-	-	ko:K02945	ko03010,map03010	-	-	S1
scaffold1_847	224308.BSU22870	9.46e-236	650	COG1304@1|root,COG1304@2|Bacteria,1TQZ3@1239|Firmicutes,4HAMV@91061|Bacilli,1ZCXC@1386|Bacillus	C	Involved in the biosynthesis of isoprenoids. Catalyzes the 1,3-allylic rearrangement of the homoallylic substrate isopentenyl (IPP) to its allylic isomer, dimethylallyl diphosphate (DMAPP)	fni	GO:0003674,GO:0003824,GO:0004452,GO:0006629,GO:0006720,GO:0008150,GO:0008152,GO:0008299,GO:0008610,GO:0009058,GO:0009987,GO:0016853,GO:0016860,GO:0016863,GO:0044237,GO:0044238,GO:0044249,GO:0044255,GO:0071704,GO:1901576	5.3.3.2	ko:K01823	ko00900,ko01100,ko01110,ko01130,map00900,map01100,map01110,map01130	-	-	FMN_dh
scaffold1_849	224308.BSU22860	2.24e-133	379	2C369@1|root,32TN5@2|Bacteria,1VDHE@1239|Firmicutes,4HN2A@91061|Bacilli	-	-	yphA	-	-	-	-	-	-	-
scaffold1_850	224308.BSU22850	4.35e-207	573	28IBV@1|root,2Z8EA@2|Bacteria,1TPCJ@1239|Firmicutes,4HB3C@91061|Bacilli,1ZBT4@1386|Bacillus	S	YIEGIA protein	yphB	-	-	ko:K05739	-	-	-	YIEGIA
scaffold1_851	224308.BSU22849	4.16e-38	127	2E5GX@1|root,3308G@2|Bacteria,1VGKE@1239|Firmicutes,4HPSE@91061|Bacilli,1ZIU7@1386|Bacillus	-	-	ypzH	-	-	-	-	-	-	-
scaffold1_852	224308.BSU22840	5.05e-315	858	COG1160@1|root,COG1160@2|Bacteria,1TPNM@1239|Firmicutes,4HAJ6@91061|Bacilli,1ZAUP@1386|Bacillus	S	GTPase that plays an essential role in the late steps of ribosome biogenesis	der	-	-	ko:K03977	-	-	-	KH_dom-like,MMR_HSR1
scaffold1_853	224308.BSU22830	2.34e-242	666	COG0240@1|root,COG0240@2|Bacteria,1TQ5P@1239|Firmicutes,4HAXW@91061|Bacilli,1ZCHQ@1386|Bacillus	I	Glycerol-3-phosphate dehydrogenase	gpsA	GO:0003674,GO:0003824,GO:0008150,GO:0008152,GO:0016491,GO:0016614,GO:0016616,GO:0047952,GO:0055114	1.1.1.94	ko:K00057	ko00564,ko01110,map00564,map01110	-	-	NAD_Gly3P_dh_C,NAD_Gly3P_dh_N
scaffold1_854	1274524.BSONL12_01907	1.01e-26	99	2EJSH@1|root,33DH6@2|Bacteria,1VMUI@1239|Firmicutes,4HS5M@91061|Bacilli,1ZJ2B@1386|Bacillus	S	Protein of unknown function (DUF2768)	yphE	-	-	-	-	-	-	DUF2768
scaffold1_855	224308.BSU22810	1.44e-174	486	28J08@1|root,2Z8XG@2|Bacteria,1V177@1239|Firmicutes,4HCWC@91061|Bacilli,1ZCRV@1386|Bacillus	-	-	yphF	-	-	-	-	-	-	DUF3939
scaffold1_856	224308.BSU22800	0	962	COG0699@1|root,COG0699@2|Bacteria,1TPPG@1239|Firmicutes,4HBH1@91061|Bacilli,1ZBNH@1386|Bacillus	S	ATPase. Has a role at an early stage in the morphogenesis of the spore coat	spoIVA	GO:0000166,GO:0000270,GO:0003674,GO:0003824,GO:0005488,GO:0005524,GO:0005575,GO:0005618,GO:0005623,GO:0006022,GO:0006807,GO:0008144,GO:0008150,GO:0008152,GO:0009653,GO:0009847,GO:0009987,GO:0010927,GO:0016043,GO:0016462,GO:0016787,GO:0016817,GO:0016818,GO:0016887,GO:0017076,GO:0017111,GO:0022607,GO:0030154,GO:0030203,GO:0030312,GO:0030435,GO:0030554,GO:0031160,GO:0032502,GO:0032553,GO:0032555,GO:…	-	ko:K06398	-	-	-	Spore_IV_A
scaffold1_857	1051501.AYTL01000030_gene2445	2.53e-56	175	COG0776@1|root,COG0776@2|Bacteria,1V9XQ@1239|Firmicutes,4HKF2@91061|Bacilli,1ZH48@1386|Bacillus	L	Histone-like DNA-binding protein which is capable of wrapping DNA to stabilize it, and thus to prevent its denaturation under extreme environmental conditions	hbs	GO:0003674,GO:0003676,GO:0003677,GO:0005488,GO:0005575,GO:0005622,GO:0005623,GO:0005737,GO:0005829,GO:0008150,GO:0009889,GO:0010556,GO:0019219,GO:0019222,GO:0031323,GO:0031326,GO:0044424,GO:0044444,GO:0044464,GO:0050789,GO:0050794,GO:0051171,GO:0051252,GO:0060255,GO:0065007,GO:0080090,GO:0097159,GO:1901363,GO:1903506,GO:2001141	-	ko:K03530	-	-	-	Bac_DNA_binding
scaffold1_858	224308.BSU22780	1.48e-129	368	COG0302@1|root,COG0302@2|Bacteria,1TRNM@1239|Firmicutes,4HAXS@91061|Bacilli,1ZAZD@1386|Bacillus	H	GTP cyclohydrolase	folE	GO:0000166,GO:0001882,GO:0001883,GO:0003674,GO:0003824,GO:0003933,GO:0003934,GO:0005488,GO:0005525,GO:0005575,GO:0005622,GO:0005623,GO:0005737,GO:0006066,GO:0006725,GO:0006729,GO:0006732,GO:0006807,GO:0008150,GO:0008152,GO:0008270,GO:0009058,GO:0009108,GO:0009987,GO:0016787,GO:0016810,GO:0016814,GO:0017076,GO:0017144,GO:0018130,GO:0019001,GO:0019238,GO:0019438,GO:0019751,GO:0032549,GO:0032550,GO:…	3.5.4.16	ko:K01495	ko00790,ko01100,map00790,map01100	-	-	GTP_cyclohydroI
scaffold1_859	224308.BSU22770	5.13e-46	148	2E4ES@1|root,32Z9Y@2|Bacteria,1VF84@1239|Firmicutes,4HNYS@91061|Bacilli,1ZHX6@1386|Bacillus	K	Required for transcription attenuation control in the Trp operon. This trans-acting factor seems to recognize a 10 bases nucleotide sequence in the Trp leader transcript causing transcription termination. Binds the leader RNA only in presence of L-tryptophan	mtrB	-	-	ko:K06285	-	-	-	TrpBP
scaffold1_860	224308.BSU22760	4.47e-177	493	COG0142@1|root,COG0142@2|Bacteria,1V1TG@1239|Firmicutes,4HFY5@91061|Bacilli,1ZQJT@1386|Bacillus	H	Heptaprenyl diphosphate synthase (HEPPP synthase) subunit 1	hepS	GO:0003674,GO:0003824,GO:0006732,GO:0008150,GO:0008152,GO:0009058,GO:0009108,GO:0009233,GO:0009234,GO:0009987,GO:0016740,GO:0016765,GO:0042180,GO:0042181,GO:0044237,GO:0044249,GO:0044281,GO:0044283,GO:0051186,GO:0051188,GO:0071704,GO:1901576,GO:1901661,GO:1901663	2.5.1.30	ko:K00805	ko00900,ko01110,map00900,map01110	-	-	HEPPP_synt_1
scaffold1_861	224308.BSU22750	3.84e-169	472	COG0500@1|root,COG2226@2|Bacteria,1TQEA@1239|Firmicutes,4HAR9@91061|Bacilli,1ZB6U@1386|Bacillus	H	Methyltransferase required for the conversion of demethylmenaquinol (DMKH2) to menaquinol (MKH2)	menG	GO:0003674,GO:0003824,GO:0006732,GO:0008150,GO:0008152,GO:0008168,GO:0009058,GO:0009108,GO:0009233,GO:0009234,GO:0009987,GO:0016740,GO:0016741,GO:0032259,GO:0042180,GO:0042181,GO:0044237,GO:0044249,GO:0044281,GO:0044283,GO:0051186,GO:0051188,GO:0071704,GO:1901576,GO:1901661,GO:1901663	2.1.1.163,2.1.1.201	ko:K03183	ko00130,ko01100,ko01110,map00130,map01100,map01110	-	-	Ubie_methyltran
scaffold1_862	224308.BSU22740	3.92e-226	624	COG0142@1|root,COG0142@2|Bacteria,1TR0U@1239|Firmicutes,4H9RH@91061|Bacilli,1ZAZ7@1386|Bacillus	H	Belongs to the FPP GGPP synthase family	hepT	GO:0003674,GO:0003824,GO:0006732,GO:0008150,GO:0008152,GO:0009058,GO:0009108,GO:0009233,GO:0009234,GO:0009987,GO:0016740,GO:0016765,GO:0042180,GO:0042181,GO:0044237,GO:0044249,GO:0044281,GO:0044283,GO:0051186,GO:0051188,GO:0071704,GO:1901576,GO:1901661,GO:1901663	2.5.1.30,2.5.1.83	ko:K00805,ko:K21275	ko00900,ko01110,map00900,map01110	-	-	polyprenyl_synt
scaffold1_863	224308.BSU22730	6.22e-104	300	COG0105@1|root,COG0105@2|Bacteria,1V44G@1239|Firmicutes,4HH8C@91061|Bacilli,1ZFJ7@1386|Bacillus	F	Major role in the synthesis of nucleoside triphosphates other than ATP. The ATP gamma phosphate is transferred to the NDP beta phosphate via a ping-pong mechanism, using a phosphorylated active-site intermediate	ndk	GO:0003674,GO:0003824,GO:0004550,GO:0005575,GO:0005622,GO:0005623,GO:0006139,GO:0006163,GO:0006165,GO:0006220,GO:0006725,GO:0006753,GO:0006793,GO:0006796,GO:0006807,GO:0008150,GO:0008152,GO:0009117,GO:0009132,GO:0009987,GO:0016301,GO:0016310,GO:0016740,GO:0016772,GO:0016776,GO:0019205,GO:0019637,GO:0034641,GO:0044237,GO:0044238,GO:0044281,GO:0044464,GO:0046483,GO:0046939,GO:0055086,GO:0071704,GO:…	2.7.4.6	ko:K00940	ko00230,ko00240,ko00983,ko01100,ko01110,ko01130,ko04016,map00230,map00240,map00983,map01100,map01110,map01130,map04016	-	-	NDK
scaffold1_865	224308.BSU22720	2.05e-180	502	COG1352@1|root,COG1352@2|Bacteria,1TPD8@1239|Firmicutes,4HAS1@91061|Bacilli,1ZCKU@1386|Bacillus	NT	COG1352 Methylase of chemotaxis methyl-accepting proteins	cheR	-	2.1.1.80	ko:K00575	ko02020,ko02030,map02020,map02030	-	-	CheR,CheR_N
scaffold1_866	224308.BSU22710	3.97e-275	753	COG0082@1|root,COG0082@2|Bacteria,1TQ40@1239|Firmicutes,4HA0H@91061|Bacilli,1ZB2N@1386|Bacillus	E	Catalyzes the anti-1,4-elimination of the C-3 phosphate and the C-6 proR hydrogen from 5-enolpyruvylshikimate-3-phosphate (EPSP) to yield chorismate, which is the branch point compound that serves as the starting substrate for the three terminal pathways of aromatic amino acid biosynthesis. This reaction introduces a second double bond into the aromatic ring system	aroC	GO:0000166,GO:0003674,GO:0003824,GO:0004107,GO:0005488,GO:0005575,GO:0005622,GO:0005623,GO:0005737,GO:0005829,GO:0006082,GO:0006520,GO:0006725,GO:0006807,GO:0008150,GO:0008152,GO:0008652,GO:0009058,GO:0009072,GO:0009073,GO:0009423,GO:0009987,GO:0010181,GO:0016053,GO:0016829,GO:0016835,GO:0016838,GO:0019438,GO:0019752,GO:0032553,GO:0036094,GO:0043167,GO:0043168,GO:0043436,GO:0043648,GO:0043650,GO:…	4.2.3.5	ko:K01736	ko00400,ko01100,ko01110,ko01130,ko01230,map00400,map01100,map01110,map01130,map01230	-	-	Chorismate_synt
scaffold1_867	224308.BSU22700	1.64e-262	719	COG0337@1|root,COG0337@2|Bacteria,1TPKZ@1239|Firmicutes,4HAKN@91061|Bacilli,1ZC9C@1386|Bacillus	E	Catalyzes the conversion of 3-deoxy-D-arabino- heptulosonate 7-phosphate (DAHP) to dehydroquinate (DHQ)	aroB	-	4.2.3.4	ko:K01735	ko00400,ko01100,ko01110,ko01130,ko01230,map00400,map01100,map01110,map01130,map01230	-	-	DHQ_synthase
scaffold1_868	224308.BSU22690	2.82e-83	246	COG4401@1|root,COG4401@2|Bacteria,1VAID@1239|Firmicutes,4HKTN@91061|Bacilli,1ZH0S@1386|Bacillus	E	Catalyzes the Claisen rearrangement of chorismate to prephenate. Probably involved in the aromatic amino acid biosynthesis	aroH	GO:0003674,GO:0003824,GO:0004106,GO:0006082,GO:0008150,GO:0008152,GO:0009987,GO:0016853,GO:0016866,GO:0019752,GO:0043436,GO:0043648,GO:0044237,GO:0044281,GO:0046417,GO:0071704	5.4.99.5	ko:K06208	ko00400,ko01100,ko01110,ko01130,ko01230,map00400,map01100,map01110,map01130,map01230	-	-	CM_1
scaffold1_869	224308.BSU22680	0	1012	COG0147@1|root,COG0147@2|Bacteria,1TQAP@1239|Firmicutes,4HB31@91061|Bacilli,1ZARE@1386|Bacillus	EH	Part of a heterotetrameric complex that catalyzes the two-step biosynthesis of anthranilate, an intermediate in the biosynthesis of L-tryptophan. In the first step, the glutamine- binding beta subunit (TrpG) of anthranilate synthase (AS) provides the glutamine amidotransferase activity which generates ammonia as a substrate that, along with chorismate, is used in the second step, catalyzed by the…	trpE	GO:0000162,GO:0003674,GO:0003824,GO:0004049,GO:0005575,GO:0005622,GO:0005623,GO:0005737,GO:0005950,GO:0006082,GO:0006520,GO:0006568,GO:0006576,GO:0006586,GO:0006725,GO:0006807,GO:0008150,GO:0008152,GO:0008652,GO:0009058,GO:0009072,GO:0009073,GO:0009308,GO:0009309,GO:0009987,GO:0016053,GO:0016829,GO:0016830,GO:0016833,GO:0018130,GO:0019438,GO:0019752,GO:0032991,GO:0034641,GO:0042401,GO:0042430,GO:…	4.1.3.27	ko:K01657	ko00400,ko00405,ko01100,ko01110,ko01130,ko01230,ko02024,ko02025,map00400,map00405,map01100,map01110,map01130,map01230,map02024,map02025	-	-	Anth_synt_I_N,Chorismate_bind
scaffold1_870	224308.BSU22670	9.38e-210	582	COG0547@1|root,COG0547@2|Bacteria,1TP8U@1239|Firmicutes,4H9KQ@91061|Bacilli,1ZBZ1@1386|Bacillus	E	Catalyzes the transfer of the phosphoribosyl group of 5- phosphorylribose-1-pyrophosphate (PRPP) to anthranilate to yield N-(5'-phosphoribosyl)-anthranilate (PRA)	trpD	GO:0000162,GO:0003674,GO:0003824,GO:0004048,GO:0004425,GO:0006082,GO:0006520,GO:0006568,GO:0006576,GO:0006586,GO:0006725,GO:0006807,GO:0008150,GO:0008152,GO:0008652,GO:0009058,GO:0009072,GO:0009073,GO:0009308,GO:0009309,GO:0009987,GO:0016053,GO:0016740,GO:0016757,GO:0016763,GO:0016829,GO:0016830,GO:0016831,GO:0018130,GO:0019438,GO:0019752,GO:0034641,GO:0042401,GO:0042430,GO:0042435,GO:0043436,GO:…	2.4.2.18,4.1.3.27	ko:K00766,ko:K13497	ko00400,ko01100,ko01110,ko01130,ko01230,map00400,map01100,map01110,map01130,map01230	-	-	Glycos_trans_3N,Glycos_transf_3
scaffold1_871	1051501.AYTL01000030_gene2432	2.76e-140	400	COG0134@1|root,COG0134@2|Bacteria,1TR94@1239|Firmicutes,4HDZQ@91061|Bacilli,1ZD63@1386|Bacillus	E	Belongs to the TrpC family	trpC	GO:0003674,GO:0003824,GO:0004425,GO:0016829,GO:0016830,GO:0016831	4.1.1.48,5.3.1.24	ko:K01609,ko:K13498	ko00400,ko01100,ko01110,ko01130,ko01230,map00400,map01100,map01110,map01130,map01230	-	-	IGPS
scaffold1_872	224308.BSU22650	4.68e-152	427	COG0135@1|root,COG0135@2|Bacteria,1V6Y0@1239|Firmicutes,4HJ7Y@91061|Bacilli,1ZGH8@1386|Bacillus	E	Belongs to the TrpF family	trpF	-	5.3.1.24	ko:K01817	ko00400,ko01100,ko01110,ko01130,ko01230,map00400,map01100,map01110,map01130,map01230	-	-	PRAI
scaffold1_873	224308.BSU22640	1.33e-272	746	COG0133@1|root,COG0133@2|Bacteria,1TPI3@1239|Firmicutes,4H9WC@91061|Bacilli,1ZCBT@1386|Bacillus	E	The beta subunit is responsible for the synthesis of L- tryptophan from indole and L-serine	trpB	GO:0000162,GO:0005575,GO:0005622,GO:0005623,GO:0005737,GO:0006082,GO:0006520,GO:0006568,GO:0006576,GO:0006586,GO:0006725,GO:0006807,GO:0008150,GO:0008152,GO:0008652,GO:0009058,GO:0009072,GO:0009073,GO:0009308,GO:0009309,GO:0009987,GO:0016053,GO:0018130,GO:0019438,GO:0019752,GO:0034641,GO:0042401,GO:0042430,GO:0042435,GO:0043436,GO:0044106,GO:0044237,GO:0044238,GO:0044249,GO:0044271,GO:0044281,GO:…	4.2.1.20,5.3.1.24	ko:K01696,ko:K01817	ko00260,ko00400,ko01100,ko01110,ko01130,ko01230,map00260,map00400,map01100,map01110,map01130,map01230	-	-	PALP
scaffold1_874	224308.BSU22630	1.8e-181	506	COG0159@1|root,COG0159@2|Bacteria,1TPXA@1239|Firmicutes,4HFQ8@91061|Bacilli,1ZC5U@1386|Bacillus	E	The alpha subunit is responsible for the aldol cleavage of indoleglycerol phosphate to indole and glyceraldehyde 3- phosphate	trpA	-	4.2.1.20	ko:K01695	ko00260,ko00400,ko01100,ko01110,ko01130,ko01230,map00260,map00400,map01100,map01110,map01130,map01230	-	-	Trp_syntA
scaffold1_875	224308.BSU22620	9.08e-259	709	COG0079@1|root,COG0079@2|Bacteria,1TPUV@1239|Firmicutes,4HA1H@91061|Bacilli,1ZBYJ@1386|Bacillus	E	Belongs to the class-II pyridoxal-phosphate-dependent aminotransferase family. Histidinol-phosphate aminotransferase subfamily	hisC	-	2.6.1.9	ko:K00817	ko00340,ko00350,ko00360,ko00400,ko00401,ko00960,ko01100,ko01110,ko01130,ko01230,map00340,map00350,map00360,map00400,map00401,map00960,map01100,map01110,map01130,map01230	-	-	Aminotran_1_2
scaffold1_876	224308.BSU22610	4.21e-265	726	COG0287@1|root,COG0287@2|Bacteria,1TPXG@1239|Firmicutes,4HBI4@91061|Bacilli,1ZBVZ@1386|Bacillus	E	prephenate dehydrogenase	tyrA	GO:0000166,GO:0003674,GO:0003824,GO:0005488,GO:0006082,GO:0006520,GO:0006570,GO:0006571,GO:0006725,GO:0006807,GO:0008150,GO:0008152,GO:0008652,GO:0008977,GO:0009058,GO:0009072,GO:0009073,GO:0009095,GO:0009987,GO:0016053,GO:0016491,GO:0016627,GO:0016628,GO:0019438,GO:0019752,GO:0036094,GO:0043167,GO:0043168,GO:0043436,GO:0044237,GO:0044238,GO:0044249,GO:0044281,GO:0044283,GO:0046394,GO:0048037,GO:…	1.3.1.12	ko:K04517	ko00400,ko00401,ko01100,ko01110,ko01130,ko01230,map00400,map00401,map01100,map01110,map01130,map01230	-	-	ACT,PDH
scaffold1_877	224308.BSU22600	2.33e-300	820	COG0128@1|root,COG0128@2|Bacteria,1TPIH@1239|Firmicutes,4HBHZ@91061|Bacilli,1ZBP0@1386|Bacillus	E	Catalyzes the transfer of the enolpyruvyl moiety of phosphoenolpyruvate (PEP) to the 5-hydroxyl of shikimate-3- phosphate (S3P) to produce enolpyruvyl shikimate-3-phosphate and inorganic phosphate	aroA	GO:0003674,GO:0003824,GO:0003866,GO:0006082,GO:0008150,GO:0008152,GO:0009058,GO:0009423,GO:0009987,GO:0016053,GO:0016740,GO:0016765,GO:0019752,GO:0043436,GO:0043648,GO:0043650,GO:0044237,GO:0044249,GO:0044281,GO:0044283,GO:0046394,GO:0046417,GO:0071704,GO:1901576	2.5.1.19	ko:K00800	ko00400,ko01100,ko01110,ko01130,ko01230,map00400,map01100,map01110,map01130,map01230	-	-	EPSP_synthase
scaffold1_878	224308.BSU22590	9.76e-295	805	COG0457@1|root,COG0457@2|Bacteria,1TT97@1239|Firmicutes,4HAIA@91061|Bacilli,1ZAZM@1386|Bacillus	S	COG0457 FOG TPR repeat	ypiA	-	-	-	-	-	-	TPR_16,TPR_19,TPR_2,TPR_7,TPR_8
scaffold1_879	1051501.AYTL01000030_gene2424	1.06e-128	365	COG5582@1|root,COG5582@2|Bacteria,1V5KV@1239|Firmicutes,4HEE0@91061|Bacilli,1ZB4J@1386|Bacillus	S	Belongs to the UPF0302 family	ypiB	-	-	-	-	-	-	IDEAL,UPF0302
scaffold1_880	224308.BSU22570	3.91e-100	290	2CSPZ@1|root,32SRK@2|Bacteria,1VBS0@1239|Firmicutes,4HKXQ@91061|Bacilli,1ZI4R@1386|Bacillus	S	Protein of unknown function (DUF2487)	ypiF	-	-	-	-	-	-	DUF2487
scaffold1_881	224308.BSU22560	9.6e-126	357	COG0723@1|root,COG0723@2|Bacteria,1TQUH@1239|Firmicutes,4HBX1@91061|Bacilli,1ZFNX@1386|Bacillus	C	Menaquinol-cytochrome c reductase	qcrA	-	-	ko:K03886	ko00190,ko01100,map00190,map01100	-	-	CytB6-F_Fe-S,Rieske
scaffold1_882	1051501.AYTL01000030_gene2421	5.92e-164	458	COG1290@1|root,COG1290@2|Bacteria,1TP6M@1239|Firmicutes,4H9XV@91061|Bacilli,1ZB3U@1386|Bacillus	C	COG1290 Cytochrome b subunit of the bc complex	qcrB	-	-	ko:K03887	ko00190,ko01100,map00190,map01100	-	-	Cytochrome_B
scaffold1_883	224308.BSU22540	5.48e-189	524	COG1290@1|root,COG2010@1|root,COG1290@2|Bacteria,COG2010@2|Bacteria,1TRS8@1239|Firmicutes,4H9XH@91061|Bacilli,1ZCZW@1386|Bacillus	C	Menaquinol-cytochrome c reductase cytochrome b c subunit	qcrC	-	-	ko:K03888	ko00190,ko01100,map00190,map01100	-	-	Cytochrom_B_C,Cytochrome_CBB3
scaffold1_884	1051501.AYTL01000030_gene2419	9.83e-127	362	COG4347@1|root,COG4347@2|Bacteria,1V1NI@1239|Firmicutes,4HFTW@91061|Bacilli,1ZFJF@1386|Bacillus	S	membrane	ypjA	-	-	-	-	-	-	DUF1405
scaffold1_885	224308.BSU22520	1.61e-181	506	28RMR@1|root,2ZE0H@2|Bacteria,1V1HS@1239|Firmicutes,4HFRG@91061|Bacilli,1ZANV@1386|Bacillus	S	sporulation protein	ypjB	-	-	-	-	-	-	Spore_YpjB
scaffold1_886	224308.BSU22510	2.49e-198	550	COG1284@1|root,COG1284@2|Bacteria,1TRAU@1239|Firmicutes,4H9UY@91061|Bacilli,1ZBUC@1386|Bacillus	S	Uncharacterized protein conserved in bacteria (DUF2179)	ypjC	-	-	-	-	-	-	DUF2179,YitT_membrane
scaffold1_887	224308.BSU22500	3.38e-72	217	COG1694@1|root,COG1694@2|Bacteria,1V701@1239|Firmicutes,4HISK@91061|Bacilli,1ZH1U@1386|Bacillus	S	Nucleotide pyrophosphohydrolase	ypjD	-	-	-	-	-	-	MazG
scaffold1_888	224308.BSU22490	3.98e-188	523	COG0289@1|root,COG0289@2|Bacteria,1TR9D@1239|Firmicutes,4HA5X@91061|Bacilli,1ZAWD@1386|Bacillus	E	Catalyzes the conversion of 4-hydroxy- tetrahydrodipicolinate (HTPA) to tetrahydrodipicolinate	dapB	GO:0003674,GO:0003824,GO:0005575,GO:0005622,GO:0005623,GO:0005737,GO:0005829,GO:0006082,GO:0006520,GO:0006807,GO:0008150,GO:0008152,GO:0008652,GO:0008839,GO:0009058,GO:0009987,GO:0016053,GO:0016491,GO:0016627,GO:0016628,GO:0019752,GO:0019877,GO:0043436,GO:0043648,GO:0043650,GO:0044237,GO:0044238,GO:0044249,GO:0044281,GO:0044283,GO:0044424,GO:0044444,GO:0044464,GO:0046394,GO:0046451,GO:0055114,GO:…	1.17.1.8	ko:K00215	ko00261,ko00300,ko01100,ko01110,ko01120,ko01130,ko01230,map00261,map00300,map01100,map01110,map01120,map01130,map01230	-	-	DapB_C,DapB_N
scaffold1_889	224308.BSU22480	5.09e-93	271	COG1803@1|root,COG1803@2|Bacteria,1V3KQ@1239|Firmicutes,4HH64@91061|Bacilli,1ZGAF@1386|Bacillus	G	methylglyoxal synthase	mgsA	GO:0003674,GO:0003824,GO:0005575,GO:0005622,GO:0005623,GO:0005737,GO:0005829,GO:0006081,GO:0008150,GO:0008152,GO:0008929,GO:0009058,GO:0009438,GO:0009987,GO:0016829,GO:0016835,GO:0016838,GO:0019242,GO:0042180,GO:0042181,GO:0044237,GO:0044249,GO:0044281,GO:0044283,GO:0044424,GO:0044444,GO:0044464,GO:0046184,GO:0071704,GO:1901576	4.2.3.3	ko:K01734	ko00640,ko01120,map00640,map01120	-	-	MGS
scaffold1_890	224308.BSU22470	1.27e-150	424	COG2120@1|root,COG2120@2|Bacteria,1TV10@1239|Firmicutes,4HFJQ@91061|Bacilli,1ZAZI@1386|Bacillus	S	proteins, LmbE homologs	bshB1	-	-	ko:K01463	-	-	-	PIG-L
scaffold1_891	224308.BSU22460	8.18e-266	728	COG0438@1|root,COG0438@2|Bacteria,1TPS8@1239|Firmicutes,4HA43@91061|Bacilli,1ZASJ@1386|Bacillus	M	N-acetyl-alpha-D-glucosaminyl L-malate synthase	bshA	GO:0003674,GO:0003824,GO:0016740,GO:0016757	-	ko:K00754	-	-	GT4	Glyco_transf_4,Glycos_transf_1
scaffold1_892	224308.BSU22450	4.82e-275	753	COG0617@1|root,COG0617@2|Bacteria,1TQ2A@1239|Firmicutes,4HB2W@91061|Bacilli,1ZC20@1386|Bacillus	J	Catalyzes the addition and repair of the essential 3'- terminal CCA sequence in tRNAs without using a nucleic acid template. Adds these three nucleotides in the order of C, C, and A to the tRNA nucleotide-73, using CTP and ATP as substrates and producing inorganic pyrophosphate	cca	-	2.7.7.72	ko:K00974	ko03013,map03013	-	-	PolyA_pol,PolyA_pol_RNAbd,tRNA_NucTran2_2
scaffold1_893	224308.BSU22440	6.25e-207	573	COG0340@1|root,COG1654@1|root,COG0340@2|Bacteria,COG1654@2|Bacteria,1TQCU@1239|Firmicutes,4HB60@91061|Bacilli,1ZBI9@1386|Bacillus	K	Acts both as a biotin-- acetyl-CoA-carboxylase ligase and a repressor	birA	-	6.3.4.15	ko:K03524	ko00780,ko01100,map00780,map01100	-	-	BPL_C,BPL_LplA_LipB,HTH_11
scaffold1_894	224308.BSU22430	8.04e-193	535	COG0413@1|root,COG0413@2|Bacteria,1TPZA@1239|Firmicutes,4H9S8@91061|Bacilli,1ZAWV@1386|Bacillus	H	Catalyzes the reversible reaction in which hydroxymethyl group from 5,10-methylenetetrahydrofolate is transferred onto alpha-ketoisovalerate to form ketopantoate	panB	-	2.1.2.11	ko:K00606	ko00770,ko01100,ko01110,map00770,map01100,map01110	-	-	Pantoate_transf
scaffold1_895	224308.BSU22420	1.5e-197	548	COG0414@1|root,COG0414@2|Bacteria,1TP7A@1239|Firmicutes,4HAIQ@91061|Bacilli,1ZAV5@1386|Bacillus	H	Catalyzes the condensation of pantoate with beta-alanine in an ATP-dependent reaction via a pantoyl-adenylate intermediate	panC	GO:0003674,GO:0003824,GO:0004592,GO:0005575,GO:0005622,GO:0005623,GO:0005737,GO:0005829,GO:0006082,GO:0006520,GO:0006573,GO:0006575,GO:0006732,GO:0006766,GO:0006767,GO:0006807,GO:0008150,GO:0008152,GO:0009058,GO:0009081,GO:0009108,GO:0009110,GO:0009987,GO:0015939,GO:0015940,GO:0016053,GO:0016874,GO:0016879,GO:0016881,GO:0019752,GO:0032787,GO:0033317,GO:0034641,GO:0042364,GO:0042398,GO:0043436,GO:…	6.3.2.1	ko:K01918	ko00410,ko00770,ko01100,ko01110,map00410,map00770,map01100,map01110	-	-	Pantoate_ligase
scaffold1_896	224308.BSU22410	4.86e-84	248	COG0853@1|root,COG0853@2|Bacteria,1V6NQ@1239|Firmicutes,4HIV1@91061|Bacilli,1ZG9V@1386|Bacillus	H	Catalyzes the pyruvoyl-dependent decarboxylation of aspartate to produce beta-alanine	panD	-	4.1.1.11	ko:K01579	ko00410,ko00770,ko01100,ko01110,map00410,map00770,map01100,map01110	-	-	Asp_decarbox
scaffold1_897	224308.BSU22400	0	1827	COG0847@1|root,COG1199@1|root,COG0847@2|Bacteria,COG1199@2|Bacteria,1TQHQ@1239|Firmicutes,4HB2Y@91061|Bacilli,1ZAWI@1386|Bacillus	L	helicase involved in DNA repair and perhaps also replication	dinG	-	3.6.4.12	ko:K03722	-	-	-	DEAD,Helicase_C_2,RNase_T,ResIII
scaffold1_898	1051501.AYTL01000030_gene2405	1.25e-31	110	2E85E@1|root,332IZ@2|Bacteria,1VHMN@1239|Firmicutes,4HPYR@91061|Bacilli,1ZIUT@1386|Bacillus	S	Protein of unknown function (DUF4264)	ypmA	-	-	-	-	-	-	DUF4264
scaffold1_899	224308.BSU22380	3.1e-101	294	COG5353@1|root,COG5353@2|Bacteria,1VA2H@1239|Firmicutes,4HNMM@91061|Bacilli,1ZFVJ@1386|Bacillus	S	protein conserved in bacteria	ypmB	-	-	-	-	-	-	PepSY
scaffold1_900	224308.BSU22370	7.24e-284	775	COG0436@1|root,COG0436@2|Bacteria,1TP0J@1239|Firmicutes,4HA13@91061|Bacilli,1ZCMB@1386|Bacillus	E	Aminotransferase	aspB	GO:0003674,GO:0003824,GO:0008483,GO:0016740,GO:0016769,GO:0047297	2.6.1.1,2.6.1.14	ko:K00812,ko:K22457	ko00220,ko00250,ko00270,ko00330,ko00350,ko00360,ko00400,ko00401,ko00950,ko00960,ko01100,ko01110,ko01130,ko01210,ko01230,map00220,map00250,map00270,map00330,map00350,map00360,map00400,map00401,map00950,map00960,map01100,map01110,map01130,map01210,map01230	-	-	Aminotran_1_2
scaffold1_901	224308.BSU22360	0	866	COG0017@1|root,COG0017@2|Bacteria,1TP38@1239|Firmicutes,4H9YH@91061|Bacilli,1ZC51@1386|Bacillus	J	asparaginyl-tRNA	asnS	GO:0005575,GO:0005622,GO:0005623,GO:0005737,GO:0044424,GO:0044464	6.1.1.22	ko:K01893	ko00970,map00970	-	-	tRNA-synt_2,tRNA_anti-codon
scaffold1_902	224308.BSU22350	9.02e-163	456	COG3935@1|root,COG3935@2|Bacteria,1V283@1239|Firmicutes,4HFP3@91061|Bacilli,1ZC34@1386|Bacillus	L	DNA replication protein DnaD	dnaD	-	-	ko:K02086	-	-	-	DnaB_2,HTH_36
scaffold1_903	224308.BSU22340	8.41e-157	439	COG0177@1|root,COG0177@2|Bacteria,1TRAK@1239|Firmicutes,4HATD@91061|Bacilli,1ZBJE@1386|Bacillus	L	DNA repair enzyme that has both DNA N-glycosylase activity and AP-lyase activity. The DNA N-glycosylase activity releases various damaged pyrimidines from DNA by cleaving the N- glycosidic bond, leaving an AP (apurinic apyrimidinic) site. The AP-lyase activity cleaves the phosphodiester bond 3' to the AP site by a beta-elimination, leaving a 3'-terminal unsaturated sugar and a product with a term…	nth	-	4.2.99.18	ko:K10773	ko03410,map03410	-	-	EndIII_4Fe-2S,HhH-GPD
scaffold1_904	224308.BSU22330	5.59e-119	339	2EGVD@1|root,33AMM@2|Bacteria,1VKVK@1239|Firmicutes,4HRYS@91061|Bacilli,1ZITC@1386|Bacillus	-	-	ypoC	-	-	-	-	-	-	-
scaffold1_905	224308.BSU22320	0	1536	COG0744@1|root,COG4499@1|root,COG0744@2|Bacteria,COG4499@2|Bacteria,1TPM5@1239|Firmicutes,4H9SA@91061|Bacilli,1ZAXY@1386|Bacillus	M	penicillin-binding protein	ponA	GO:0005575,GO:0005576	2.4.1.129,3.4.16.4	ko:K05366	ko00550,ko01100,ko01501,map00550,map01100,map01501	-	GT51	Transgly,Transpeptidase,fn3
scaffold1_906	224308.BSU22310	3.07e-148	417	COG3331@1|root,COG3331@2|Bacteria,1V3S4@1239|Firmicutes,4HGZ7@91061|Bacilli,1ZCV9@1386|Bacillus	L	Endonuclease that resolves Holliday junction intermediates in genetic recombination. Cleaves mobile four-strand junctions by introducing symmetrical nicks in paired strands. Promotes annealing of linear ssDNA with homologous dsDNA. Required for DNA repair, homologous recombination and chromosome segregation	recU	GO:0006139,GO:0006259,GO:0006281,GO:0006725,GO:0006807,GO:0006950,GO:0006974,GO:0008150,GO:0008152,GO:0009987,GO:0033554,GO:0034641,GO:0043170,GO:0044237,GO:0044238,GO:0044260,GO:0046483,GO:0050896,GO:0051716,GO:0071704,GO:0090304,GO:1901360	-	ko:K03700	-	-	-	RecU
scaffold1_907	224308.BSU22300	1.83e-235	647	28MSG@1|root,2ZB0U@2|Bacteria,1TT1H@1239|Firmicutes,4HBNQ@91061|Bacilli,1ZCHW@1386|Bacillus	S	Protein of unknown function (DUF2515)	yppC	-	-	-	-	-	-	DUF2515
scaffold1_910	1396.DJ87_5409	1.91e-10	61.2	2C8E7@1|root,32RKZ@2|Bacteria,1VIES@1239|Firmicutes,4HKFC@91061|Bacilli,1ZITF@1386|Bacillus	S	Bacterial domain of unknown function (DUF1798)	yppE	-	-	-	-	-	-	DUF1798
scaffold1_912	224308.BSU22250	3.4e-65	200	29NR8@1|root,309P6@2|Bacteria,1U5F9@1239|Firmicutes,4IF6W@91061|Bacilli,1ZJ7A@1386|Bacillus	S	YppG-like protein	yppG	-	-	-	-	-	-	YppG
scaffold1_913	224308.BSU22240	8.4e-93	271	COG0071@1|root,COG0071@2|Bacteria	O	Belongs to the small heat shock protein (HSP20) family	hspX	GO:0001666,GO:0003674,GO:0005488,GO:0005515,GO:0005575,GO:0005618,GO:0005622,GO:0005623,GO:0005737,GO:0005829,GO:0005886,GO:0006457,GO:0006464,GO:0006468,GO:0006793,GO:0006796,GO:0006807,GO:0006950,GO:0007154,GO:0008150,GO:0008152,GO:0009266,GO:0009267,GO:0009408,GO:0009605,GO:0009607,GO:0009628,GO:0009987,GO:0009991,GO:0010035,GO:0010038,GO:0010039,GO:0016020,GO:0016310,GO:0019538,GO:0030312,GO:…	-	ko:K06335,ko:K13993	ko04141,map04141	-	-	HSP20
scaffold1_914	224308.BSU22230	6.36e-111	320	COG2190@1|root,COG2190@2|Bacteria,1VAEB@1239|Firmicutes,4HIPR@91061|Bacilli,1ZG91@1386|Bacillus	G	COG2190 Phosphotransferase system IIA components	ypqE	-	-	ko:K02777	ko00010,ko00500,ko00520,ko02026,ko02060,ko05111,map00010,map00500,map00520,map02026,map02060,map05111	4.A.1.1.1	-	PTS_EIIA_1
scaffold1_915	224308.BSU22220	0	1484	COG1111@1|root,COG1205@1|root,COG1111@2|Bacteria,COG1205@2|Bacteria,1TSPA@1239|Firmicutes,4H9T2@91061|Bacilli,1ZDM5@1386|Bacillus	L	COG1205 Distinct helicase family with a unique C-terminal domain including a metal-binding cysteine cluster	yprA	GO:0003674,GO:0003724,GO:0003824,GO:0004004,GO:0004386,GO:0005575,GO:0005622,GO:0005623,GO:0005737,GO:0006139,GO:0006725,GO:0006807,GO:0008026,GO:0008150,GO:0008152,GO:0008186,GO:0009987,GO:0010501,GO:0016070,GO:0016462,GO:0016787,GO:0016817,GO:0016818,GO:0016887,GO:0017111,GO:0034641,GO:0042623,GO:0043170,GO:0044237,GO:0044238,GO:0044424,GO:0044464,GO:0046483,GO:0070035,GO:0071704,GO:0090304,GO:…	-	ko:K06877	-	-	-	DEAD,DUF1998,Helicase_C
scaffold1_916	224308.BSU22210	9.41e-297	810	COG3359@1|root,COG3359@2|Bacteria,1TQQU@1239|Firmicutes,4HDMU@91061|Bacilli,1ZAZQ@1386|Bacillus	L	RNase_H superfamily	yprB	-	-	ko:K07502	-	-	-	RNase_H_2
scaffold1_918	1051501.AYTL01000030_gene2385	1.05e-131	375	COG4474@1|root,COG4474@2|Bacteria,1V6SM@1239|Firmicutes,4HJGM@91061|Bacilli,1ZFYS@1386|Bacillus	S	Belongs to the UPF0398 family	ypsA	-	-	-	-	-	-	DUF1273
scaffold1_919	224308.BSU22180	9.97e-59	182	COG3599@1|root,COG3599@2|Bacteria,1VEQ4@1239|Firmicutes,4HKUX@91061|Bacilli,1ZH10@1386|Bacillus	D	Divisome component that associates with the complex late in its assembly, after the Z-ring is formed, and is dependent on DivIC and PBP2B for its recruitment to the divisome. Together with EzrA, is a key component of the system that regulates PBP1 localization during cell cycle progression. Its main role could be the removal of PBP1 from the cell pole after pole maturation is completed. Also cont…	gpsB	-	-	-	-	-	-	DivIVA
scaffold1_920	224308.BSU22170	7.81e-284	775	COG0116@1|root,COG0116@2|Bacteria,1TP0X@1239|Firmicutes,4HBKY@91061|Bacilli,1ZBJB@1386|Bacillus	L	Belongs to the methyltransferase superfamily	ypsC	GO:0000154,GO:0001510,GO:0003674,GO:0003824,GO:0005575,GO:0005622,GO:0005623,GO:0005737,GO:0005829,GO:0006139,GO:0006364,GO:0006396,GO:0006725,GO:0006807,GO:0008150,GO:0008152,GO:0008168,GO:0008170,GO:0008173,GO:0008649,GO:0008757,GO:0008990,GO:0009451,GO:0009987,GO:0010467,GO:0016070,GO:0016072,GO:0016435,GO:0016740,GO:0016741,GO:0022613,GO:0031167,GO:0032259,GO:0034470,GO:0034641,GO:0034660,GO:…	-	ko:K07444	-	-	-	THUMP,UPF0020
scaffold1_922	224308.BSU22150	0	1264	COG1199@1|root,COG1199@2|Bacteria,1TRNV@1239|Firmicutes,4HBYD@91061|Bacilli,1ZARY@1386|Bacillus	KL	COG1199 Rad3-related DNA helicases	ypvA	-	3.6.4.12	ko:K03722	-	-	-	Helicase_C_2
scaffold1_923	224308.BSU22140	7.67e-175	488	COG1028@1|root,COG1028@2|Bacteria,1TPZ8@1239|Firmicutes,4HAMW@91061|Bacilli,1ZC4X@1386|Bacillus	IQ	COG1028 Dehydrogenases with different specificities (related to short-chain alcohol dehydrogenases)	kduD	-	1.1.1.127	ko:K00065	ko00040,map00040	-	-	adh_short,adh_short_C2
scaffold1_924	224308.BSU22130	4.2e-203	561	COG3717@1|root,COG3717@2|Bacteria,1VSXE@1239|Firmicutes,4HU2K@91061|Bacilli,1ZQMN@1386|Bacillus	G	Catalyzes the isomerization of 5-dehydro-4-deoxy-D- glucuronate to 3-deoxy-D-glycero-2,5-hexodiulosonate	kduI	-	5.3.1.17	ko:K01815	ko00040,map00040	-	-	KduI
scaffold1_925	224308.BSU22120	5.26e-236	650	COG1609@1|root,COG1609@2|Bacteria,1TQSY@1239|Firmicutes,4HAJI@91061|Bacilli,1ZEA9@1386|Bacillus	K	transcriptional	kdgR	-	-	ko:K02525	-	-	-	LacI,Peripla_BP_3
scaffold1_926	224308.BSU22110	8.11e-237	650	COG0524@1|root,COG0524@2|Bacteria,1TRRY@1239|Firmicutes,4HBH6@91061|Bacilli,1ZC46@1386|Bacillus	G	COG0524 Sugar kinases, ribokinase family	kdgK	-	2.7.1.45	ko:K00874	ko00030,ko01100,ko01120,ko01200,map00030,map01100,map01120,map01200	-	-	PfkB
scaffold1_927	224308.BSU22100	5.97e-132	375	COG0800@1|root,COG0800@2|Bacteria,1TS0F@1239|Firmicutes,4HG4G@91061|Bacilli,1ZEB4@1386|Bacillus	G	2-dehydro-3-deoxy-phosphogluconate aldolase	kdgA	GO:0005575,GO:0005622,GO:0005623,GO:0005737,GO:0044424,GO:0044464	4.1.2.14,4.1.3.42	ko:K01625	ko00030,ko00630,ko01100,ko01120,ko01200,map00030,map00630,map01100,map01120,map01200	-	-	Aldolase
scaffold1_928	224308.BSU22090	1.17e-223	618	28H7K@1|root,2Z7JT@2|Bacteria,1UPH1@1239|Firmicutes,4HE88@91061|Bacilli,1ZDHF@1386|Bacillus	P	The 2-keto-3-deoxygluconate permease transports the degraded pectin products into the bacterial cell, where they serve as carbon and energy sources. This is a hydrogen coupled transport system	kdgT	GO:0005575,GO:0005623,GO:0005886,GO:0016020,GO:0044464,GO:0071944	-	ko:K02526	-	2.A.10.1	-	KdgT
scaffold1_929	224308.BSU22080	0	1007	COG2317@1|root,COG2317@2|Bacteria,1TPS6@1239|Firmicutes,4HAPE@91061|Bacilli,1ZB3X@1386|Bacillus	E	Broad specificity carboxypetidase that releases amino acids sequentially from the C-terminus, including neutral, aromatic, polar and basic residues	ypwA	GO:0003674,GO:0003824,GO:0004180,GO:0004181,GO:0005488,GO:0006508,GO:0006807,GO:0008150,GO:0008152,GO:0008233,GO:0008235,GO:0008237,GO:0008238,GO:0008270,GO:0016787,GO:0019538,GO:0043167,GO:0043169,GO:0043170,GO:0044238,GO:0046872,GO:0046914,GO:0070011,GO:0071704,GO:0140096,GO:1901564	3.4.17.19	ko:K01299	-	-	-	Peptidase_M32
scaffold1_930	224308.BSU22070	1.11e-126	361	COG0503@1|root,COG0503@2|Bacteria,1V1DU@1239|Firmicutes,4HFNW@91061|Bacilli,1ZFTS@1386|Bacillus	F	Converts the preformed base xanthine, a product of nucleic acid breakdown, to xanthosine 5'-monophosphate (XMP), so it can be reused for RNA or DNA synthesis	xpt	-	2.4.2.22	ko:K03816	ko00230,ko01100,ko01110,map00230,map01100,map01110	-	-	Pribosyltran
scaffold1_931	224308.BSU22060	5.2e-293	802	COG2233@1|root,COG2233@2|Bacteria,1TNZZ@1239|Firmicutes,4HBAM@91061|Bacilli,1ZAUK@1386|Bacillus	F	xanthine	pbuX	GO:0003674,GO:0005215,GO:0005345,GO:0005575,GO:0005623,GO:0005886,GO:0005887,GO:0006810,GO:0006863,GO:0008150,GO:0015205,GO:0015851,GO:0016020,GO:0016021,GO:0022857,GO:0031224,GO:0031226,GO:0042906,GO:0042907,GO:0044425,GO:0044459,GO:0044464,GO:0051179,GO:0051234,GO:0055085,GO:0071702,GO:0071705,GO:0071944,GO:0072530,GO:1904823	-	ko:K03458,ko:K16169,ko:K16170	-	2.A.40,2.A.40.3.1,2.A.40.3.2	-	Xan_ur_permease
scaffold1_932	224308.BSU22050	5.09e-263	720	COG3424@1|root,COG3424@2|Bacteria,1TPUK@1239|Firmicutes,4HBHH@91061|Bacilli,1ZC8W@1386|Bacillus	Q	Naringenin-chalcone synthase	bcsA	-	-	ko:K16167	-	-	-	Chal_sti_synt_C,Chal_sti_synt_N
scaffold1_933	224308.BSU22040	2.74e-112	323	COG1755@1|root,COG1755@2|Bacteria,1V6IY@1239|Firmicutes,4HIFN@91061|Bacilli,1ZGT0@1386|Bacillus	S	protein conserved in bacteria	ypbQ	-	-	ko:K16168	-	-	-	ICMT
scaffold1_934	224308.BSU22030	0	2197	COG0699@1|root,COG0699@2|Bacteria,1TR0Q@1239|Firmicutes,4HBAC@91061|Bacilli,1ZAXM@1386|Bacillus	S	Dynamin family	ypbR	GO:0000910,GO:0003674,GO:0003824,GO:0003924,GO:0005575,GO:0007049,GO:0008150,GO:0009987,GO:0016020,GO:0016021,GO:0016043,GO:0016462,GO:0016787,GO:0016817,GO:0016818,GO:0017111,GO:0022402,GO:0022607,GO:0031224,GO:0032506,GO:0044085,GO:0044425,GO:0051301,GO:0071840,GO:0090529	-	-	-	-	-	Dynamin_N
scaffold1_935	224308.BSU22020	5.58e-50	159	2E0UC@1|root,32WBV@2|Bacteria,1VDJ2@1239|Firmicutes,4HKXT@91061|Bacilli,1ZJ5C@1386|Bacillus	S	Protein of unknown function (DUF2533)	ypbS	-	-	-	-	-	-	DUF2533
scaffold1_938	224308.BSU22010	2.64e-212	586	COG0258@1|root,COG0258@2|Bacteria,1TQ05@1239|Firmicutes,4H9UW@91061|Bacilli,1ZB2Z@1386|Bacillus	L	5'3' exonuclease	ypcP	-	-	-	-	-	-	5_3_exonuc,5_3_exonuc_N
scaffold1_940	224308.BSU21990	3.24e-89	261	COG0328@1|root,COG0328@2|Bacteria,1VE23@1239|Firmicutes,4HKXV@91061|Bacilli,1ZQJB@1386|Bacillus	L	Ribonuclease	rnhA	-	3.1.26.4	ko:K03469	ko03030,map03030	-	-	RVT_3
scaffold1_941	224308.BSU21980	3.66e-156	439	COG1738@1|root,COG1738@2|Bacteria,1TSAY@1239|Firmicutes,4HB9T@91061|Bacilli,1ZEKB@1386|Bacillus	S	Involved in the import of queuosine (Q) precursors, required for Q precursor salvage	ypdP	-	-	ko:K09125	-	-	-	Vut_1
scaffold1_942	224308.BSU21970	1.29e-159	447	COG0328@1|root,COG0328@2|Bacteria,1V3K2@1239|Firmicutes,4HE8H@91061|Bacilli,1ZDMZ@1386|Bacillus	L	COG0328 Ribonuclease HI	ypeP	-	3.1.26.4	ko:K03469	ko03030,map03030	-	-	RVT_3
scaffold1_943	1051501.AYTL01000030_gene2361	1.5e-40	135	29S2J@1|root,30D72@2|Bacteria,1UAXW@1239|Firmicutes,4IMAQ@91061|Bacilli,1ZJNM@1386|Bacillus	S	Protein of unknown function (DUF2564)	-	-	-	-	-	-	-	DUF2564
scaffold1_944	1274524.BSONL12_01472	4.79e-22	86.7	29S43@1|root,30D8J@2|Bacteria,1UAZQ@1239|Firmicutes,4IMCJ@91061|Bacilli,1ZJT7@1386|Bacillus	-	-	degR	-	-	-	-	-	-	-
scaffold1_945	224308.BSU21930	5.12e-42	137	COG1278@1|root,COG1278@2|Bacteria,1VEE0@1239|Firmicutes,4HNJC@91061|Bacilli,1ZHTU@1386|Bacillus	K	Cold-shock protein	cspD	-	-	ko:K03704	-	-	-	CSD
scaffold1_946	224308.BSU21920	8.65e-275	751	COG0707@1|root,COG0707@2|Bacteria,1TR07@1239|Firmicutes,4HBKJ@91061|Bacilli,1ZQUQ@1386|Bacillus	M	Processive glucosyltransferase involved in the biosynthesis of both the bilayer- and non-bilayer-forming membrane glucolipids. Is able to successively transfer up to three glucosyl residues to diacylglycerol (DAG), thereby catalyzing the formation of beta-monoglucosyl-DAG (3-O-(beta-D-glucopyranosyl)-1,2-diacyl- sn-glycerol), beta-diglucosyl-DAG (3-O-(beta-D-glucopyranosyl- beta-(1- 6)-D-glucopyr…	ugtP	GO:0003674,GO:0003824,GO:0008194,GO:0016740,GO:0016757,GO:0016758,GO:0035251,GO:0046527,GO:0047228	2.4.1.315	ko:K03429	ko00561,ko01100,map00561,map01100	-	GT28	Glyco_tran_28_C,Glycos_transf_1,MGDG_synth
scaffold1_947	224308.BSU21910	2.12e-225	620	COG1897@1|root,COG1897@2|Bacteria,1TQVR@1239|Firmicutes,4H9W4@91061|Bacilli,1ZCTU@1386|Bacillus	E	Transfers an acetyl group from acetyl-CoA to L- homoserine, forming acetyl-L-homoserine	metAA	GO:0003674,GO:0003824,GO:0008374,GO:0008899,GO:0016740,GO:0016746,GO:0016747,GO:0016748,GO:0016750	2.3.1.46	ko:K00651	ko00270,ko00920,ko01100,ko01110,ko01230,map00270,map00920,map01100,map01110,map01230	-	-	HTS
scaffold1_948	224308.BSU21900	1.49e-112	323	COG0386@1|root,COG0386@2|Bacteria,1V3M3@1239|Firmicutes,4HH5Q@91061|Bacilli,1ZGBN@1386|Bacillus	O	Belongs to the glutathione peroxidase family	bsaA	-	1.11.1.9	ko:K00432	ko00480,ko00590,ko04918,map00480,map00590,map04918	-	-	GSHPx
scaffold1_949	224308.BSU21890	1.91e-137	389	COG1418@1|root,COG1418@2|Bacteria,1V7IZ@1239|Firmicutes,4HIVB@91061|Bacilli,1ZB0E@1386|Bacillus	S	phosphohydrolase	yagB	-	-	ko:K06950	-	-	-	HD
scaffold1_950	224308.BSU21880	1.9e-202	568	COG1413@1|root,COG1413@2|Bacteria,1TRJT@1239|Firmicutes,4HBFD@91061|Bacilli,1ZB7F@1386|Bacillus	C	COG0694 Thioredoxin-like proteins and domains	ypgR	-	-	-	-	-	-	HEAT_2,HEAT_PBS,Nfu_N,Virulence_fact
scaffold1_951	224308.BSU21870	0	1102	COG0129@1|root,COG0129@2|Bacteria,1TP1R@1239|Firmicutes,4H9ZG@91061|Bacilli,1ZASK@1386|Bacillus	E	Belongs to the IlvD Edd family	ilvD	-	4.2.1.9	ko:K01687,ko:K16786	ko00290,ko00770,ko01100,ko01110,ko01130,ko01210,ko01230,ko02010,map00290,map00770,map01100,map01110,map01130,map01210,map01230,map02010	3.A.1.25,3.A.1.28,3.A.1.29,3.A.1.30,3.A.1.31,3.A.1.32,3.A.1.33,3.A.1.35	-	ILVD_EDD
scaffold1_952	224308.BSU21860	3.95e-98	285	28NYH@1|root,2ZBVN@2|Bacteria,1V1T3@1239|Firmicutes,4HHZS@91061|Bacilli,1ZGM0@1386|Bacillus	S	Belongs to the UPF0403 family	yphP	-	-	-	-	-	-	Disulph_isomer
scaffold1_953	224308.BSU21850	1.02e-185	516	COG2136@1|root,COG2521@1|root,COG2136@2|Bacteria,COG2521@2|Bacteria,1UIYD@1239|Firmicutes,4ISX3@91061|Bacilli,1ZS7M@1386|Bacillus	AJ	Putative SAM-dependent methyltransferase	ypiP	-	-	-	-	-	-	SAM_MT
scaffold1_954	224308.BSU21840	2.01e-147	414	2C2Z4@1|root,2ZV7K@2|Bacteria,1V3JN@1239|Firmicutes,4HHVS@91061|Bacilli,1ZGAN@1386|Bacillus	S	YpjP-like protein	ypjP	-	-	-	-	-	-	YpjP
scaffold1_955	1051501.AYTL01000030_gene2349	1.8e-120	344	COG1267@1|root,COG1267@2|Bacteria,1V3I0@1239|Firmicutes,4HH4Y@91061|Bacilli,1ZCY9@1386|Bacillus	I	COG1267 Phosphatidylglycerophosphatase A and related proteins	ltrC	-	3.1.3.27	ko:K01095	ko00564,ko01100,map00564,map01100	-	-	PgpA
scaffold1_956	224308.BSU21820	2.34e-199	551	COG0207@1|root,COG0207@2|Bacteria,1TSIR@1239|Firmicutes,4H9QS@91061|Bacilli,1ZAUT@1386|Bacillus	F	Catalyzes the reductive methylation of 2'-deoxyuridine- 5'-monophosphate (dUMP) to 2'-deoxythymidine-5'-monophosphate (dTMP) while utilizing 5,10-methylenetetrahydrofolate (mTHF) as the methyl donor and reductant in the reaction, yielding dihydrofolate (DHF) as a by-product. This enzymatic reaction provides an intracellular de novo source of dTMP, an essential precursor for DNA biosynthesis	thyA	GO:0003674,GO:0003824,GO:0004799,GO:0006139,GO:0006725,GO:0006753,GO:0006793,GO:0006796,GO:0006807,GO:0008150,GO:0008152,GO:0008168,GO:0009058,GO:0009117,GO:0009165,GO:0009262,GO:0009263,GO:0009265,GO:0009394,GO:0009987,GO:0016740,GO:0016741,GO:0018130,GO:0019438,GO:0019637,GO:0019692,GO:0032259,GO:0034641,GO:0034654,GO:0042083,GO:0044237,GO:0044238,GO:0044249,GO:0044271,GO:0044281,GO:0046385,GO:…	2.1.1.45	ko:K00560	ko00240,ko00670,ko01100,ko01523,map00240,map00670,map01100,map01523	-	-	Thymidylat_synt
scaffold1_957	224308.BSU21810	2.17e-118	338	COG0262@1|root,COG0262@2|Bacteria,1VB80@1239|Firmicutes,4HIGJ@91061|Bacilli,1ZG71@1386|Bacillus	H	Key enzyme in folate metabolism. Catalyzes an essential reaction for de novo glycine and purine synthesis, and for DNA precursor synthesis	dfrA	-	1.5.1.3	ko:K00287	ko00670,ko00790,ko01100,ko01523,map00670,map00790,map01100,map01523	-	-	DHFR_1
scaffold1_958	224308.BSU21800	7.8e-142	400	COG0204@1|root,COG0204@2|Bacteria,1UMJA@1239|Firmicutes,4HD2E@91061|Bacilli,1ZEYG@1386|Bacillus	I	Belongs to the 1-acyl-sn-glycerol-3-phosphate acyltransferase family	ypkP	-	2.3.1.51	ko:K00655	ko00561,ko00564,ko01100,ko01110,map00561,map00564,map01100,map01110	-	-	Acyltransferase
scaffold1_959	224308.BSU21790	5.65e-143	404	COG1272@1|root,COG1272@2|Bacteria,1TSFK@1239|Firmicutes,4HAT2@91061|Bacilli,1ZBJJ@1386|Bacillus	S	protein, Hemolysin III	yplQ	-	-	ko:K11068	-	-	-	HlyIII
scaffold1_960	224308.BSU21780	3.03e-231	637	COG1221@1|root,COG1221@2|Bacteria,1VSHE@1239|Firmicutes,4ISX2@91061|Bacilli,1ZEVI@1386|Bacillus	K	Transcriptional regulator	yplP	-	-	-	-	-	-	HTH_12,Sigma54_activ_2,Sigma54_activat
scaffold1_961	224308.BSU21770	7.35e-310	843	COG1171@1|root,COG1171@2|Bacteria,1TP22@1239|Firmicutes,4H9NK@91061|Bacilli,1ZBM0@1386|Bacillus	E	Catalyzes the anaerobic formation of alpha-ketobutyrate and ammonia from threonine in a two-step reaction. The first step involved a dehydration of threonine and a production of enamine intermediates (aminocrotonate), which tautomerizes to its imine form (iminobutyrate). Both intermediates are unstable and short- lived. The second step is the nonenzymatic hydrolysis of the enamine imine intermedi…	ilvA	GO:0006082,GO:0006520,GO:0006566,GO:0006807,GO:0008150,GO:0008152,GO:0009066,GO:0009987,GO:0019752,GO:0043436,GO:0044237,GO:0044238,GO:0044281,GO:0071704,GO:1901564,GO:1901605	4.3.1.19	ko:K01754	ko00260,ko00290,ko01100,ko01110,ko01130,ko01200,ko01230,map00260,map00290,map01100,map01110,map01130,map01200,map01230	-	-	PALP,Thr_dehydrat_C
scaffold1_962	224308.BSU21760	4.28e-53	166	2E2C2@1|root,32XH4@2|Bacteria,1VDJY@1239|Firmicutes,4HMBA@91061|Bacilli,1ZIXP@1386|Bacillus	S	Protein of unknown function (DUF2535)	ypmP	-	-	-	-	-	-	DUF2535
scaffold1_963	224308.BSU21750	1.13e-139	394	COG1999@1|root,COG1999@2|Bacteria,1V03J@1239|Firmicutes,4HET3@91061|Bacilli,1ZFJQ@1386|Bacillus	S	protein SCO1 SenC PrrC, involved in biogenesis of respiratory and photosynthetic systems	ypmQ	-	-	ko:K07152	-	-	-	SCO1-SenC
scaffold1_964	224308.BSU21740	1.18e-174	488	COG2755@1|root,COG2755@2|Bacteria,1V1HR@1239|Firmicutes,4HDXS@91061|Bacilli,1ZRET@1386|Bacillus	E	GDSL-like Lipase/Acylhydrolase	ypmR	GO:0003674,GO:0003824,GO:0004620,GO:0004622,GO:0016298,GO:0016787,GO:0016788,GO:0052689	-	-	-	-	-	Lipase_GDSL_2
scaffold1_965	224308.BSU21730	3.23e-127	362	COG4698@1|root,COG4698@2|Bacteria,1VF0K@1239|Firmicutes,4HIYN@91061|Bacilli,1ZF26@1386|Bacillus	S	protein conserved in bacteria	ypmS	-	-	-	-	-	-	DUF2140
scaffold1_966	224308.BSU21720	2.13e-40	133	29RUY@1|root,30CYZ@2|Bacteria,1UAK7@1239|Firmicutes,4IKYV@91061|Bacilli,1ZIEX@1386|Bacillus	S	Uncharacterized ympT	ypmT	-	-	-	-	-	-	ypmT
scaffold1_967	224308.BSU21710	5.18e-292	800	COG0534@1|root,COG0534@2|Bacteria,1TNZN@1239|Firmicutes,4HANM@91061|Bacilli,1ZEAW@1386|Bacillus	V	MATE efflux family protein	mepA	-	-	-	-	-	-	MatE
scaffold1_968	224308.BSU21700	9.76e-93	271	COG1846@1|root,COG1846@2|Bacteria,1V3P7@1239|Firmicutes,4HPNY@91061|Bacilli,1ZHZC@1386|Bacillus	K	transcriptional	ypoP	GO:0001067,GO:0003674,GO:0003676,GO:0003677,GO:0005488,GO:0006355,GO:0008150,GO:0009889,GO:0010468,GO:0010556,GO:0019219,GO:0019222,GO:0031323,GO:0031326,GO:0044212,GO:0050789,GO:0050794,GO:0051171,GO:0051252,GO:0060255,GO:0065007,GO:0080090,GO:0097159,GO:1901363,GO:1903506,GO:2000112,GO:2001141	-	-	-	-	-	MarR
scaffold1_969	224308.BSU21690	1.4e-132	375	COG0225@1|root,COG0225@2|Bacteria,1TQ3E@1239|Firmicutes,4HAIV@91061|Bacilli,1ZCC5@1386|Bacillus	O	Has an important function as a repair enzyme for proteins that have been inactivated by oxidation. Catalyzes the reversible oxidation-reduction of methionine sulfoxide in proteins to methionine	msrB	-	1.8.4.11,1.8.4.12	ko:K07304,ko:K12267	-	-	-	PMSR,SelR
scaffold1_970	224308.BSU21680	2.04e-102	296	COG0229@1|root,COG0229@2|Bacteria,1UPN0@1239|Firmicutes,4HGWN@91061|Bacilli,1ZFQG@1386|Bacillus	O	peptide methionine sulfoxide reductase	msrB	-	1.8.4.12	ko:K07305	-	-	-	SelR
scaffold1_971	315750.BPUM_1899	2.23e-155	446	COG1086@1|root,COG1086@2|Bacteria,1TR3W@1239|Firmicutes,4HAER@91061|Bacilli,1ZB9K@1386|Bacillus	GM	Polysaccharide biosynthesis protein	-	-	-	ko:K19421	-	-	-	CoA_binding_3,Polysacc_synt_2
scaffold1_972	224308.BSU19800	4.86e-281	767	COG4247@1|root,COG4247@2|Bacteria,1VRJS@1239|Firmicutes,4HV5E@91061|Bacilli,1ZM0Y@1386|Bacillus	I	Myo-inositol-hexaphosphate 3-phosphohydrolase	phy	-	3.1.3.8	ko:K01083	ko00562,map00562	-	-	Cu_amine_oxidN1,Phytase
scaffold1_973	224308.BSU19790	2.23e-235	646	COG4641@1|root,COG4641@2|Bacteria,1TQNB@1239|Firmicutes,4HBH5@91061|Bacilli,1ZF3Y@1386|Bacillus	S	Spore maturation protein	cgeB	-	-	ko:K06320	-	-	-	DUF3880,Glyco_trans_1_2
scaffold1_974	224308.BSU19780	5.57e-86	253	29RIJ@1|root,30CMI@2|Bacteria,1UA3F@1239|Firmicutes,4IKD5@91061|Bacilli,1ZGHQ@1386|Bacillus	-	-	cgeA	-	-	ko:K06319	-	-	-	-
scaffold1_975	224308.BSU19770	2.14e-59	184	29RRN@1|root,30CVA@2|Bacteria,1UAEY@1239|Firmicutes,4IKT8@91061|Bacilli,1ZHGH@1386|Bacillus	-	-	cgeC	-	-	ko:K06321	-	-	-	-
scaffold1_976	224308.BSU19760	0	885	COG0463@1|root,COG0463@2|Bacteria,1VT8J@1239|Firmicutes,4HU2T@91061|Bacilli,1ZBH8@1386|Bacillus	M	maturation of the outermost layer of the spore	cgeD	-	-	ko:K06322	-	-	-	Glycos_transf_2
scaffold1_977	224308.BSU19750	3.41e-185	514	COG0454@1|root,COG0456@2|Bacteria	K	acetyltransferase	yiiD	GO:0003674,GO:0003824,GO:0005575,GO:0005622,GO:0005623,GO:0005737,GO:0006464,GO:0006473,GO:0006807,GO:0008080,GO:0008150,GO:0008152,GO:0009987,GO:0016407,GO:0016410,GO:0016740,GO:0016746,GO:0016747,GO:0019538,GO:0036211,GO:0043170,GO:0043412,GO:0043543,GO:0044237,GO:0044238,GO:0044260,GO:0044267,GO:0044424,GO:0044464,GO:0071704,GO:1901564	-	ko:K06323	-	-	-	Acetyltransf_1,Acetyltransf_10,YiiD_C
scaffold1_979	224308.BSU19740	9.36e-317	863	COG0161@1|root,COG0161@2|Bacteria,1TP9N@1239|Firmicutes,4HD8E@91061|Bacilli,1ZAWS@1386|Bacillus	H	Belongs to the class-III pyridoxal-phosphate-dependent aminotransferase family	yodT	-	-	-	-	-	-	Aminotran_3
scaffold1_980	224308.BSU19730	3.98e-160	449	COG1788@1|root,COG1788@2|Bacteria,1TSZT@1239|Firmicutes,4HDJG@91061|Bacilli,1ZQEH@1386|Bacillus	I	COG1788 Acyl CoA acetate 3-ketoacid CoA transferase, alpha subunit	atoD	-	2.8.3.8,2.8.3.9	ko:K01034	ko00310,ko00627,ko00640,ko00650,ko01100,ko01120,ko02020,map00310,map00627,map00640,map00650,map01100,map01120,map02020	-	-	CoA_trans
scaffold1_981	224308.BSU19720	1.72e-135	384	COG2057@1|root,COG2057@2|Bacteria,1TNY5@1239|Firmicutes,4HBFR@91061|Bacilli,1ZB4Q@1386|Bacillus	I	COG2057 Acyl CoA acetate 3-ketoacid CoA transferase, beta subunit	atoA	-	2.8.3.8,2.8.3.9	ko:K01035	ko00310,ko00627,ko00640,ko00650,ko01100,ko01120,ko02020,map00310,map00627,map00640,map00650,map01100,map01120,map02020	-	-	CoA_trans
scaffold1_982	224308.BSU19710	0	889	COG0624@1|root,COG0624@2|Bacteria,1TQS9@1239|Firmicutes,4HDHW@91061|Bacilli,1ZBDC@1386|Bacillus	E	Acetylornithine deacetylase	yodQ	-	3.5.1.16,3.5.1.18	ko:K01438,ko:K01439	ko00220,ko00300,ko01100,ko01110,ko01120,ko01130,ko01210,ko01230,map00220,map00300,map01100,map01110,map01120,map01130,map01210,map01230	-	-	M20_dimer,Peptidase_M20,Peptidase_M28
scaffold1_983	224308.BSU19700	1.3e-189	526	COG0454@1|root,COG0456@2|Bacteria,1V4AF@1239|Firmicutes,4HD36@91061|Bacilli,1ZCVH@1386|Bacillus	K	Acetyltransferase (GNAT) family	yodP	-	2.3.1.264	ko:K21935	-	-	-	Acetyltransf_1,Acetyltransf_9
scaffold1_984	224308.BSU19690	0	951	COG1509@1|root,COG1509@2|Bacteria,1TQQZ@1239|Firmicutes,4HE2P@91061|Bacilli,1ZBET@1386|Bacillus	E	lysine 2,3-aminomutase	kamA	-	5.4.3.2	ko:K01843	ko00310,map00310	-	-	Fer4_12,Fer4_14,LAM_C,Radical_SAM
scaffold1_985	224308.BSU19689	4.89e-63	192	2FGYP@1|root,348TV@2|Bacteria,1VZPM@1239|Firmicutes,4HYBM@91061|Bacilli,1ZHW2@1386|Bacillus	S	YokU-like protein, putative antitoxin	yokU	-	-	-	-	-	-	YokU
scaffold1_986	224308.BSU19680	6.02e-49	155	COG4479@1|root,COG4479@2|Bacteria,1VFI4@1239|Firmicutes,4HR7P@91061|Bacilli,1ZJ7C@1386|Bacillus	S	Belongs to the UPF0346 family	yozE	-	-	-	-	-	-	YozE_SAM_like
scaffold1_987	224308.BSU19670	6.11e-158	443	2ESB9@1|root,33JW0@2|Bacteria,1VMVV@1239|Firmicutes,4HSTZ@91061|Bacilli,1ZD8X@1386|Bacillus	-	-	yodN	-	-	-	-	-	-	-
scaffold1_989	224308.BSU19660	5e-32	111	28VRR@1|root,2ZHTJ@2|Bacteria,1W6RM@1239|Firmicutes,4IFAF@91061|Bacilli,1ZITN@1386|Bacillus	S	YozD-like protein	yozD	-	-	-	-	-	-	YozD
scaffold1_990	224308.BSU19650	2.78e-132	376	COG0671@1|root,COG0671@2|Bacteria,1VF2U@1239|Firmicutes,4HNXR@91061|Bacilli,1ZJJP@1386|Bacillus	I	Acid phosphatase homologues	yodM	-	3.6.1.27	ko:K19302	ko00550,map00550	-	-	PAP2
scaffold1_991	224308.BSU19640	4.76e-71	213	2FBM7@1|root,343SB@2|Bacteria,1VAAQ@1239|Firmicutes,4HYUG@91061|Bacilli,1ZIA3@1386|Bacillus	S	YodL-like	yodL	-	-	-	-	-	-	YodL
scaffold1_992	1403313.AXBR01000024_gene4656	1.15e-13	64.3	2EKRV@1|root,33EFM@2|Bacteria,1VQ20@1239|Firmicutes,4HSEI@91061|Bacilli,1ZK5P@1386|Bacillus	-	-	-	-	-	-	-	-	-	-
scaffold1_993	224308.BSU19630	3.97e-162	454	COG0813@1|root,COG0813@2|Bacteria,1TQPG@1239|Firmicutes,4HADM@91061|Bacilli,1ZCBV@1386|Bacillus	F	Purine nucleoside phosphorylase	deoD	-	2.4.2.1	ko:K03784	ko00230,ko00240,ko00760,ko01100,ko01110,map00230,map00240,map00760,map01100,map01110	-	-	PNP_UDP_1
scaffold1_994	224308.BSU19620	8.63e-186	517	COG1876@1|root,COG1876@2|Bacteria,1V1F7@1239|Firmicutes,4HBR1@91061|Bacilli,1ZCAG@1386|Bacillus	M	D-alanyl-D-alanine carboxypeptidase	yodJ	-	3.4.17.14	ko:K07260	ko00550,ko01100,ko01502,ko02020,map00550,map01100,map01502,map02020	-	-	VanY
scaffold1_995	224308.BSU19610	9.81e-41	135	2DPDU@1|root,331PB@2|Bacteria,1VFH2@1239|Firmicutes,4HQIZ@91061|Bacilli,1ZJAM@1386|Bacillus	-	-	yodI	-	-	-	-	-	-	-
scaffold1_996	224308.BSU19600	2.91e-164	459	COG0500@1|root,COG2226@2|Bacteria,1V4RW@1239|Firmicutes,4HIF0@91061|Bacilli,1ZE3P@1386|Bacillus	Q	Methyltransferase	yodH	GO:0003674,GO:0003824,GO:0005575,GO:0005622,GO:0005623,GO:0005737,GO:0008150,GO:0008152,GO:0008168,GO:0008757,GO:0016740,GO:0016741,GO:0032259,GO:0044424,GO:0044464	-	-	-	-	-	Methyltransf_11,Methyltransf_25,Methyltransf_31
scaffold1_997	224308.BSU19590	0	866	COG0793@1|root,COG3409@1|root,COG0793@2|Bacteria,COG3409@2|Bacteria,1TPBI@1239|Firmicutes,4HAKE@91061|Bacilli,1ZBDE@1386|Bacillus	M	Belongs to the peptidase S41A family	ctpA	GO:0003674,GO:0003824,GO:0004175,GO:0005575,GO:0005623,GO:0006508,GO:0006807,GO:0007154,GO:0007165,GO:0008150,GO:0008152,GO:0008233,GO:0009987,GO:0016787,GO:0019538,GO:0023052,GO:0030288,GO:0030313,GO:0031975,GO:0042597,GO:0043170,GO:0044238,GO:0044464,GO:0050789,GO:0050794,GO:0050896,GO:0051716,GO:0065007,GO:0070011,GO:0071704,GO:0140096,GO:1901564	3.4.21.102	ko:K03797	-	-	-	PDZ,PDZ_2,PG_binding_1,Peptidase_S41
scaffold1_998	224308.BSU19580	0	932	COG0591@1|root,COG0591@2|Bacteria,1TRYH@1239|Firmicutes,4HE2W@91061|Bacilli,1ZCBN@1386|Bacillus	E	Belongs to the sodium solute symporter (SSF) (TC 2.A.21) family	yodF	-	-	ko:K03307	-	2.A.21	-	SSF
scaffold1_999	224308.BSU19579	6.79e-38	127	2EFSS@1|root,339IS@2|Bacteria,1VMRC@1239|Firmicutes,4HR88@91061|Bacilli,1ZI2T@1386|Bacillus	S	Protein of unknown function (DUF3311)	-	-	-	-	-	-	-	DUF3311
scaffold1_1000	224308.BSU19570	3.24e-221	609	COG0346@1|root,COG0346@2|Bacteria,1TQCN@1239|Firmicutes,4HAMC@91061|Bacilli,1ZAQY@1386|Bacillus	E	COG0346 Lactoylglutathione lyase and related lyases	yodE	-	-	ko:K15975	-	-	-	Glyoxalase
scaffold1_1001	224308.BSU19560	1.72e-142	402	COG0400@1|root,COG0400@2|Bacteria,1TPBY@1239|Firmicutes,4HB45@91061|Bacilli,1ZAQZ@1386|Bacillus	S	Carboxylesterase	yahD	-	-	ko:K06999	-	-	-	Abhydrolase_2,DLH
scaffold1_1002	224308.BSU19550	2.24e-139	394	COG0778@1|root,COG0778@2|Bacteria,1UXYI@1239|Firmicutes,4HBMN@91061|Bacilli,1ZQ88@1386|Bacillus	C	nitroreductase	yodC	-	-	-	-	-	-	Nitroreductase
scaffold1_1003	224308.BSU19540	6.52e-75	224	COG1733@1|root,COG1733@2|Bacteria,1VBI7@1239|Firmicutes,4HKBR@91061|Bacilli,1ZH23@1386|Bacillus	K	transcriptional	yodB	GO:0000976,GO:0001067,GO:0001130,GO:0001217,GO:0003674,GO:0003676,GO:0003677,GO:0003690,GO:0003700,GO:0005488,GO:0005575,GO:0006355,GO:0008150,GO:0009889,GO:0009890,GO:0009892,GO:0010468,GO:0010556,GO:0010558,GO:0010605,GO:0010629,GO:0019219,GO:0019222,GO:0031323,GO:0031324,GO:0031326,GO:0031327,GO:0032991,GO:0032993,GO:0043565,GO:0044212,GO:0045892,GO:0045934,GO:0048519,GO:0048523,GO:0050789,GO:…	-	-	-	-	-	HxlR
scaffold1_1004	224308.BSU19530	8.02e-84	248	COG1942@1|root,COG1942@2|Bacteria,1V3SS@1239|Firmicutes,4HI9G@91061|Bacilli,1ZG7P@1386|Bacillus	S	tautomerase	iolK	-	-	-	-	-	-	Tautomerase_2
scaffold1_1005	224308.BSU19520	6.81e-292	800	COG2610@1|root,COG2610@2|Bacteria,1TQ14@1239|Firmicutes,4HB0Y@91061|Bacilli,1ZAYI@1386|Bacillus	EG	COG2610 H gluconate symporter and related permeases	gntP	GO:0003674,GO:0005215,GO:0005342,GO:0005575,GO:0005623,GO:0005886,GO:0005887,GO:0006810,GO:0006811,GO:0006820,GO:0008028,GO:0008150,GO:0008509,GO:0008514,GO:0008643,GO:0015075,GO:0015128,GO:0015144,GO:0015318,GO:0015711,GO:0015718,GO:0015849,GO:0016020,GO:0016021,GO:0022857,GO:0031224,GO:0031226,GO:0034219,GO:0034220,GO:0035429,GO:0042873,GO:0042879,GO:0044425,GO:0044459,GO:0044464,GO:0046942,GO:…	-	ko:K03299	-	2.A.8	-	GntP_permease
scaffold1_1006	1178540.BA70_14055	2.77e-14	68.2	2B7QS@1|root,320WV@2|Bacteria,1UAN7@1239|Firmicutes,4IM0U@91061|Bacilli,1ZIN1@1386|Bacillus	-	-	-	-	-	-	-	-	-	-
scaffold1_1007	224308.BSU19490	1.14e-101	295	2DR1M@1|root,339SJ@2|Bacteria,1VMD6@1239|Firmicutes,4HRV5@91061|Bacilli,1ZGEB@1386|Bacillus	S	COG0071 Molecular chaperone (small heat shock protein)	yozR	-	-	-	-	-	-	CS
scaffold1_1008	224308.BSU19480	1.35e-206	572	COG2962@1|root,COG2962@2|Bacteria,1TQF2@1239|Firmicutes,4HAYU@91061|Bacilli,1ZD78@1386|Bacillus	S	#NAME?	rarD	-	-	ko:K05786	-	2.A.7.7	-	EamA
scaffold1_1009	224308.BSU19479	2.17e-57	178	29HMR@1|root,304J1@2|Bacteria,1TWSW@1239|Firmicutes,4I5M0@91061|Bacilli,1ZJ8C@1386|Bacillus	-	-	-	-	-	-	-	-	-	-
scaffold1_1010	224308.BSU19470	1.63e-79	236	COG2120@1|root,COG2120@2|Bacteria,1VA8Q@1239|Firmicutes,4HKMK@91061|Bacilli,1ZH30@1386|Bacillus	S	Protein of unknown function (DUF1806)	yojF	-	-	-	-	-	-	DUF1806
scaffold1_1011	224308.BSU19460	1.51e-160	449	COG2120@1|root,COG2120@2|Bacteria,1TPSJ@1239|Firmicutes,4HA2P@91061|Bacilli,1ZB3T@1386|Bacillus	S	deacetylase	yojG	-	-	ko:K22135	-	-	-	PIG-L
scaffold1_1012	224308.BSU19450	8.69e-195	541	COG1366@1|root,COG1366@2|Bacteria,1V1QF@1239|Firmicutes,4HGBT@91061|Bacilli,1ZDJX@1386|Bacillus	T	COG1366 Anti-anti-sigma regulatory factor (antagonist of anti-sigma factor)	-	-	-	ko:K17763	-	-	-	STAS
scaffold1_1013	224308.BSU19440	1.02e-313	856	COG0534@1|root,COG0534@2|Bacteria,1TP5U@1239|Firmicutes,4HA4W@91061|Bacilli,1ZAX6@1386|Bacillus	V	Multidrug efflux pump	norM	GO:0003674,GO:0005215,GO:0006810,GO:0006855,GO:0008150,GO:0015238,GO:0015893,GO:0022857,GO:0042221,GO:0042493,GO:0042891,GO:0042895,GO:0046677,GO:0050896,GO:0051179,GO:0051234,GO:0055085	-	ko:K03327	-	2.A.66.1	-	MatE
scaffold1_1015	224308.BSU19430	1.19e-138	392	COG1624@1|root,COG1624@2|Bacteria,1V3J8@1239|Firmicutes,4HHIB@91061|Bacilli,1ZGH7@1386|Bacillus	S	Catalyzes the condensation of 2 ATP molecules into cyclic di-AMP (c-di-AMP), a second messenger used to regulate differing processes in different bacteria	dacB	GO:0003674,GO:0003824,GO:0004016,GO:0009975,GO:0016829,GO:0016849	2.7.7.85	ko:K18672	-	-	-	DisA_N,YojJ
scaffold1_1016	224308.BSU19420	2.19e-291	795	COG1819@1|root,COG1819@2|Bacteria,1TSPC@1239|Firmicutes,4HRJW@91061|Bacilli,1ZRSZ@1386|Bacillus	CG	UDP-glucoronosyl and UDP-glucosyl transferase	yojK	GO:0003674,GO:0003824,GO:0005575,GO:0005622,GO:0005623,GO:0008194,GO:0016740,GO:0016757,GO:0043226,GO:0043227,GO:0043229,GO:0043231,GO:0044424,GO:0044464	-	-	-	-	-	UDPGT
scaffold1_1017	224308.BSU19410	4.83e-263	724	COG0791@1|root,COG1388@1|root,COG0791@2|Bacteria,COG1388@2|Bacteria,1TP24@1239|Firmicutes,4HA77@91061|Bacilli,1ZCHY@1386|Bacillus	M	COG1388 FOG LysM repeat	-	-	-	ko:K19220,ko:K19223,ko:K19224	-	-	CBM50	LysM,NLPC_P60
scaffold1_1018	224308.BSU19400	1.04e-141	399	COG2032@1|root,COG2032@2|Bacteria,1V652@1239|Firmicutes,4HH67@91061|Bacilli,1ZE46@1386|Bacillus	P	Destroys radicals which are normally produced within the cells and which are toxic to biological systems	sodC	GO:0000302,GO:0000303,GO:0000305,GO:0003674,GO:0003824,GO:0004784,GO:0005488,GO:0005507,GO:0005515,GO:0005575,GO:0005576,GO:0005615,GO:0006801,GO:0006950,GO:0006979,GO:0008150,GO:0008152,GO:0008270,GO:0009636,GO:0009987,GO:0010035,GO:0016209,GO:0016491,GO:0016721,GO:0019430,GO:0033554,GO:0034599,GO:0034614,GO:0042221,GO:0042802,GO:0042803,GO:0043167,GO:0043169,GO:0044237,GO:0044421,GO:0046872,GO:…	1.15.1.1	ko:K04565	ko04146,ko04213,ko05014,ko05016,ko05020,map04146,map04213,map05014,map05016,map05020	-	-	Sod_Cu
scaffold1_1019	224308.BSU19390	6.32e-206	570	COG0714@1|root,COG0714@2|Bacteria,1TQJA@1239|Firmicutes,4HBG4@91061|Bacilli,1ZAT6@1386|Bacillus	S	ATPase family associated with various cellular activities (AAA)	yojN	-	-	ko:K04748	-	3.D.4.10	-	AAA_5,CbbQ_C
scaffold1_1020	224308.BSU19380	0	1231	COG4548@1|root,COG4548@2|Bacteria,1TPW1@1239|Firmicutes,4HCPJ@91061|Bacilli,1ZD6R@1386|Bacillus	P	Von Willebrand factor	yojO	-	-	-	-	-	-	CobT_C,VWA
scaffold1_1021	224308.BSU19370	0	1872	COG0567@1|root,COG0567@2|Bacteria,1TRDW@1239|Firmicutes,4HAUI@91061|Bacilli,1ZAX3@1386|Bacillus	C	The 2-oxoglutarate dehydrogenase complex catalyzes the overall conversion of 2-oxoglutarate to succinyl-CoA and CO(2). It contains multiple copies of three enzymatic components 2- oxoglutarate dehydrogenase (E1), dihydrolipoamide succinyltransferase (E2) and lipoamide dehydrogenase (E3)	odhA	GO:0003674,GO:0003824,GO:0004591,GO:0005575,GO:0005622,GO:0005623,GO:0005737,GO:0005829,GO:0006082,GO:0006091,GO:0006099,GO:0006101,GO:0008150,GO:0008152,GO:0009060,GO:0009987,GO:0015980,GO:0016491,GO:0016624,GO:0016903,GO:0016999,GO:0017144,GO:0019752,GO:0032991,GO:0043436,GO:0044237,GO:0044238,GO:0044281,GO:0044424,GO:0044444,GO:0044464,GO:0045239,GO:0045240,GO:0045252,GO:0045333,GO:0055114,GO:…	1.2.4.2	ko:K00164	ko00020,ko00310,ko00380,ko01100,ko01110,ko01120,ko01130,ko01200,map00020,map00310,map00380,map01100,map01110,map01120,map01130,map01200	-	-	2-oxogl_dehyd_N,E1_dh,OxoGdeHyase_C,Transket_pyr
scaffold1_1022	224308.BSU19360	5.82e-261	719	COG0508@1|root,COG0508@2|Bacteria,1TP3C@1239|Firmicutes,4HBVM@91061|Bacilli,1ZBCB@1386|Bacillus	C	The 2-oxoglutarate dehydrogenase complex catalyzes the overall conversion of 2-oxoglutarate to succinyl-CoA and CO(2)	odhB	-	2.3.1.61	ko:K00658	ko00020,ko00310,ko01100,ko01110,ko01120,ko01130,ko01200,map00020,map00310,map01100,map01110,map01120,map01130,map01200	-	-	2-oxoacid_dh,Biotin_lipoyl,E3_binding
scaffold1_1023	224308.BSU19350	1.91e-213	591	COG0385@1|root,COG0385@2|Bacteria,1TP85@1239|Firmicutes,4HBG6@91061|Bacilli,1ZB6V@1386|Bacillus	S	#NAME?	yocS	-	-	ko:K03453	-	2.A.28	-	SBF
scaffold1_1024	224308.BSU19340	7.53e-301	823	COG0733@1|root,COG0733@2|Bacteria,1TP6B@1239|Firmicutes,4HAAI@91061|Bacilli,1ZBC5@1386|Bacillus	S	Belongs to the sodium neurotransmitter symporter (SNF) (TC 2.A.22) family	yocR	-	-	ko:K03308	-	2.A.22.4,2.A.22.5	-	SNF
scaffold1_1025	224308.BSU19330	2.3e-203	562	COG0605@1|root,COG0605@2|Bacteria,1TPXT@1239|Firmicutes,4HAX6@91061|Bacilli,1ZB6Q@1386|Bacillus	P	Superoxide dismutase	sodF	-	1.15.1.1	ko:K04564	ko04013,ko04068,ko04146,ko04211,ko04212,ko04213,ko05016,map04013,map04068,map04146,map04211,map04212,map04213,map05016	-	-	DUF2935,Sod_Fe_C,Sod_Fe_N
scaffold1_1026	224308.BSU19320	0	1240	COG1657@1|root,COG1657@2|Bacteria,1TRRG@1239|Firmicutes,4HA2Q@91061|Bacilli,1ZBBW@1386|Bacillus	I	COG1657 Squalene cyclase	sqhC	-	4.2.1.137	ko:K18115	-	-	-	SQHop_cyclase_C,SQHop_cyclase_N
scaffold1_1027	224308.BSU19310	0	996	COG1012@1|root,COG1012@2|Bacteria,1TP4S@1239|Firmicutes,4H9MF@91061|Bacilli,1ZAY9@1386|Bacillus	C	Belongs to the aldehyde dehydrogenase family	dhaS	-	1.2.1.3,1.2.1.39	ko:K00128,ko:K00146	ko00010,ko00053,ko00071,ko00280,ko00310,ko00330,ko00340,ko00360,ko00380,ko00410,ko00561,ko00620,ko00625,ko00643,ko00903,ko00981,ko01100,ko01110,ko01120,ko01130,map00010,map00053,map00071,map00280,map00310,map00330,map00340,map00360,map00380,map00410,map00561,map00620,map00625,map00643,map00903,map00981,map01100,map01110,map01120,map01130	-	-	Aldedh
scaffold1_1028	224308.BSU19300	1.91e-42	138	2E3WX@1|root,32YU3@2|Bacteria,1VFHJ@1239|Firmicutes,4HPQ5@91061|Bacilli,1ZITX@1386|Bacillus	-	-	yozC	-	-	-	-	-	-	-
scaffold1_1029	224308.BSU19290	2.17e-74	223	arCOG12631@1|root,303Q6@2|Bacteria,1VFEW@1239|Firmicutes,4IKCU@91061|Bacilli,1ZGGS@1386|Bacillus	S	Bacterial PH domain	yozO	-	-	-	-	-	-	bPH_1
scaffold1_1030	224308.BSU19280	2.14e-48	154	2EFR8@1|root,339HA@2|Bacteria,1VHR4@1239|Firmicutes,4HQMM@91061|Bacilli,1ZIJX@1386|Bacillus	-	-	yocN	-	-	-	-	-	-	-
scaffold1_1031	224308.BSU19270	1.4e-53	168	2EHWS@1|root,33BND@2|Bacteria,1VPU6@1239|Firmicutes,4HRS1@91061|Bacilli,1ZHT1@1386|Bacillus	-	-	yozN	-	-	-	-	-	-	-
scaffold1_1032	224308.BSU19260	5.43e-114	326	COG0071@1|root,COG0071@2|Bacteria,1VIHI@1239|Firmicutes,4HPSX@91061|Bacilli,1ZFR8@1386|Bacillus	O	Belongs to the small heat shock protein (HSP20) family	yocM	-	-	ko:K13993	ko04141,map04141	-	-	HSP20
scaffold1_1033	224308.BSU19250	3.02e-70	212	2B51N@1|root,31XUX@2|Bacteria,1U9H0@1239|Firmicutes,4IJM1@91061|Bacilli,1ZGBD@1386|Bacillus	-	-	yocL	-	-	-	-	-	-	-
scaffold1_1034	224308.BSU19240	4.07e-107	309	COG1734@1|root,COG1734@2|Bacteria,1W0NA@1239|Firmicutes,4HZ77@91061|Bacilli,1ZG5H@1386|Bacillus	T	general stress protein	yocK	-	-	-	-	-	-	zf-dskA_traR
scaffold1_1035	224308.BSU19230	1.7e-146	412	COG1182@1|root,COG1182@2|Bacteria,1UGCK@1239|Firmicutes,4HAPQ@91061|Bacilli,1ZR58@1386|Bacillus	I	Catalyzes the reductive cleavage of azo bond in aromatic azo compounds to the corresponding amines. Requires NADH, but not NADPH, as an electron donor for its activity	azoR	-	-	ko:K01118	-	-	-	Flavodoxin_2
scaffold1_1037	224308.BSU19220	0	1165	COG0514@1|root,COG0514@2|Bacteria,1TPN5@1239|Firmicutes,4H9QP@91061|Bacilli,1ZC4U@1386|Bacillus	L	DNA helicase	recQ	GO:0003674,GO:0003676,GO:0003677,GO:0003678,GO:0003824,GO:0004003,GO:0004386,GO:0005488,GO:0005575,GO:0005622,GO:0005623,GO:0005694,GO:0005737,GO:0006139,GO:0006259,GO:0006281,GO:0006310,GO:0006725,GO:0006807,GO:0006950,GO:0006974,GO:0006996,GO:0008026,GO:0008094,GO:0008150,GO:0008152,GO:0009295,GO:0009378,GO:0009987,GO:0016043,GO:0016462,GO:0016787,GO:0016817,GO:0016818,GO:0016887,GO:0017111,GO:…	3.6.4.12	ko:K03654	ko03018,map03018	-	-	DEAD,HRDC,HTH_40,Helicase_C,RQC,RecQ_Zn_bind
scaffold1_1038	224308.BSU19210	2.26e-172	484	COG1388@1|root,COG3584@1|root,COG1388@2|Bacteria,COG3584@2|Bacteria,1UV4J@1239|Firmicutes,4HCGU@91061|Bacilli,1ZFSM@1386|Bacillus	M	COG1388 FOG LysM repeat	yocH	-	-	-	-	-	-	3D,LysM
scaffold1_1039	224308.BSU19200	1.64e-135	384	COG2197@1|root,COG2197@2|Bacteria,1TVTF@1239|Firmicutes,4HAJW@91061|Bacilli,1ZC1V@1386|Bacillus	T	COG2197 Response regulator containing a CheY-like receiver domain and an HTH DNA-binding domain	desR	-	-	ko:K02479,ko:K07693	ko02020,map02020	-	-	GerE,Response_reg
scaffold1_1040	224308.BSU19190	4.77e-250	688	COG4585@1|root,COG4585@2|Bacteria,1TSUE@1239|Firmicutes,4HB9N@91061|Bacilli,1ZBZR@1386|Bacillus	T	Histidine kinase	desK	GO:0003674,GO:0003824,GO:0004721,GO:0005488,GO:0005515,GO:0006464,GO:0006470,GO:0006793,GO:0006796,GO:0006807,GO:0008150,GO:0008152,GO:0009987,GO:0016311,GO:0016787,GO:0016788,GO:0016791,GO:0019538,GO:0036211,GO:0042578,GO:0042802,GO:0043170,GO:0043412,GO:0044237,GO:0044238,GO:0044260,GO:0044267,GO:0071704,GO:0140096,GO:1901564	2.7.13.3	ko:K07778	ko02020,map02020	-	-	HATPase_c,HisKA_3
scaffold1_1041	224308.BSU19180	3.42e-259	709	COG3239@1|root,COG3239@2|Bacteria,1TP3B@1239|Firmicutes,4H9TS@91061|Bacilli,1ZAYJ@1386|Bacillus	I	fatty acid desaturase	des	-	1.14.19.23,1.14.19.45	ko:K10255	ko02020,map02020	-	-	FA_desaturase
scaffold1_1042	224308.BSU19170	3.33e-241	662	COG1619@1|root,COG1619@2|Bacteria,1TRBB@1239|Firmicutes,4HB1P@91061|Bacilli,1ZQ9Y@1386|Bacillus	V	peptidase S66	yocD	-	3.4.17.13	ko:K01297	-	-	-	Peptidase_S66
scaffold1_1043	224308.BSU19160	8.91e-121	344	28PIX@1|root,2ZC8R@2|Bacteria,1V2BK@1239|Firmicutes,4HGS0@91061|Bacilli,1ZG7B@1386|Bacillus	-	-	yocC	-	-	-	-	-	-	Acetyltransf_1
scaffold1_1044	224308.BSU19150	1.61e-179	500	297WE@1|root,2ZV2Y@2|Bacteria,1VW2D@1239|Firmicutes,4HW4N@91061|Bacilli,1ZSJT@1386|Bacillus	-	-	-	-	-	-	-	-	-	-
scaffold1_1045	1051501.AYTL01000030_gene2262	9.76e-120	342	COG2322@1|root,COG2322@2|Bacteria,1V3KT@1239|Firmicutes,4HH92@91061|Bacilli,1ZFN2@1386|Bacillus	S	membrane	yozB	-	-	ko:K08976	-	-	-	DUF420
scaffold1_1046	224308.BSU19130	1.33e-156	439	COG0741@1|root,COG0741@2|Bacteria,1VD4A@1239|Firmicutes,4HN7R@91061|Bacilli,1ZDE7@1386|Bacillus	M	COG0741 Soluble lytic murein transglycosylase and related regulatory proteins (some contain LysM invasin domains)	yocA	-	-	-	-	-	-	CHAP,Lysozyme_like
scaffold1_1047	224308.BSU19120	2.33e-68	207	COG0640@1|root,COG0640@2|Bacteria,1VA6G@1239|Firmicutes,4HKYT@91061|Bacilli,1ZGXI@1386|Bacillus	K	transcriptional	czrA	-	-	ko:K22043	-	-	-	HTH_5
scaffold1_1048	224308.BSU19110	4.79e-117	336	2DUZZ@1|root,32UY8@2|Bacteria,1VAX8@1239|Firmicutes,4HMKW@91061|Bacilli,1ZF86@1386|Bacillus	-	-	yobW	-	-	-	-	-	-	DUF1453
scaffold1_1049	224308.BSU19100	2.17e-217	600	COG2378@1|root,COG2378@2|Bacteria,1TT23@1239|Firmicutes,4HIPG@91061|Bacilli,1ZQBA@1386|Bacillus	K	WYL domain	yobV	-	-	-	-	-	-	HTH_11,WYL
scaffold1_1050	224308.BSU19090	1.49e-112	323	COG3708@1|root,COG3708@2|Bacteria,1VXXE@1239|Firmicutes,4HWWS@91061|Bacilli,1ZI69@1386|Bacillus	K	Bacterial transcription activator, effector binding domain	-	-	-	-	-	-	-	Cass2,GyrI-like
scaffold1_1051	224308.BSU19080	2.22e-168	470	COG0491@1|root,COG0491@2|Bacteria,1TPPD@1239|Firmicutes,4HB0S@91061|Bacilli,1ZCBS@1386|Bacillus	S	COG0491 Zn-dependent hydrolases, including glyoxylases	yobT	-	-	-	-	-	-	Lactamase_B
scaffold1_1052	224308.BSU19070	6.23e-127	362	COG1309@1|root,COG1309@2|Bacteria,1V1DM@1239|Firmicutes,4HG0Y@91061|Bacilli,1ZCT7@1386|Bacillus	K	Transcriptional regulator	yobS	GO:0000976,GO:0001067,GO:0003674,GO:0003676,GO:0003677,GO:0003690,GO:0003700,GO:0005488,GO:0005575,GO:0005622,GO:0005623,GO:0005737,GO:0005829,GO:0006355,GO:0008150,GO:0009889,GO:0010468,GO:0010556,GO:0019219,GO:0019222,GO:0031323,GO:0031326,GO:0043565,GO:0044212,GO:0044424,GO:0044444,GO:0044464,GO:0050789,GO:0050794,GO:0051171,GO:0051252,GO:0060255,GO:0065007,GO:0080090,GO:0097159,GO:0140110,GO:…	-	-	-	-	-	TetR_N,WHG
scaffold1_1053	224308.BSU19060	7.18e-181	503	COG0454@1|root,COG0456@2|Bacteria,1V37I@1239|Firmicutes,4HJ2D@91061|Bacilli,1ZQJP@1386|Bacillus	J	FR47-like protein	-	GO:0003674,GO:0003824,GO:0004596,GO:0005575,GO:0005622,GO:0005623,GO:0006464,GO:0006473,GO:0006474,GO:0006807,GO:0008080,GO:0008150,GO:0008152,GO:0009987,GO:0010467,GO:0016407,GO:0016410,GO:0016740,GO:0016746,GO:0016747,GO:0019538,GO:0031248,GO:0031365,GO:0032991,GO:0034212,GO:0036211,GO:0043170,GO:0043412,GO:0043543,GO:0044237,GO:0044238,GO:0044260,GO:0044267,GO:0044424,GO:0044464,GO:0051604,GO:…	-	-	-	-	-	Acetyltransf_1
scaffold1_1054	224308.BSU19050	1.23e-173	484	COG0662@1|root,COG2207@1|root,COG0662@2|Bacteria,COG2207@2|Bacteria,1V4EJ@1239|Firmicutes,4HJ2M@91061|Bacilli,1ZF13@1386|Bacillus	K	helix_turn_helix, arabinose operon control protein	yobQ	-	-	-	-	-	-	AraC_binding,Cupin_2,HTH_18
scaffold1_1055	224308.BSU19040	3.02e-70	212	COG0073@1|root,COG0073@2|Bacteria,1V6N9@1239|Firmicutes,4HINY@91061|Bacilli,1ZH62@1386|Bacillus	J	tRNA-binding protein	csaA	GO:0000049,GO:0003674,GO:0003676,GO:0003723,GO:0005488,GO:0005575,GO:0005622,GO:0005623,GO:0005737,GO:0006082,GO:0006139,GO:0006399,GO:0006412,GO:0006418,GO:0006518,GO:0006520,GO:0006725,GO:0006807,GO:0008150,GO:0008152,GO:0009058,GO:0009059,GO:0009987,GO:0010467,GO:0016070,GO:0017101,GO:0017102,GO:0019538,GO:0019752,GO:0032991,GO:0034641,GO:0034645,GO:0034660,GO:0043038,GO:0043039,GO:0043043,GO:…	-	ko:K06878	-	-	-	tRNA_bind
scaffold1_1056	224308.BSU19030	0	1570	COG5434@1|root,COG5434@2|Bacteria,1TSDM@1239|Firmicutes,4HF01@91061|Bacilli,1ZB2S@1386|Bacillus	M	Pectate lyase superfamily protein	yobO	-	-	-	-	-	-	Pectate_lyase_3,Peptidase_G2
scaffold1_1057	224308.BSU19020	0	895	COG1231@1|root,COG1231@2|Bacteria,1TRJC@1239|Firmicutes,4HBN4@91061|Bacilli,1ZBU2@1386|Bacillus	E	COG1231 Monoamine oxidase	iaaM	-	1.4.3.4	ko:K00274	ko00260,ko00330,ko00340,ko00350,ko00360,ko00380,ko00950,ko00982,ko01100,ko01110,ko04726,ko04728,ko05030,ko05031,ko05034,map00260,map00330,map00340,map00350,map00360,map00380,map00950,map00982,map01100,map01110,map04726,map04728,map05030,map05031,map05034	-	-	Amino_oxidase
scaffold1_1058	224308.BSU19010	2.63e-128	367	COG4282@1|root,COG4282@2|Bacteria,1W2DK@1239|Firmicutes,4I1HJ@91061|Bacilli,1ZHYP@1386|Bacillus	G	SMI1 / KNR4 family	yokH	-	-	-	-	-	-	SMI1_KNR4
scaffold1_1059	224308.BSU19000	0	1110	COG5444@1|root,COG5444@2|Bacteria,1V897@1239|Firmicutes,4HIMS@91061|Bacilli,1ZIHP@1386|Bacillus	L	A nuclease of the HNH/ENDO VII superfamily with conserved LHH	-	-	-	ko:K21487	-	-	-	EndoU_bacteria,LHH,LXG
scaffold1_1060	224308.BSU18990	2.16e-108	311	2E17N@1|root,32WNB@2|Bacteria,1VDC9@1239|Firmicutes,4HHCQ@91061|Bacilli,1ZFJS@1386|Bacillus	S	SMI1-KNR4 cell-wall	-	-	-	ko:K21488	-	-	-	SUKH_5
scaffold1_1063	1121091.AUMP01000023_gene3807	0	941	COG2060@1|root,COG2060@2|Bacteria,1TPDF@1239|Firmicutes,4HA0B@91061|Bacilli	P	Part of the high-affinity ATP-driven potassium transport (or Kdp) system, which catalyzes the hydrolysis of ATP coupled with the electrogenic transport of potassium into the cytoplasm. This subunit binds and transports the potassium across the cytoplasmic membrane	kdpA	GO:0003674,GO:0003824,GO:0005215,GO:0005488,GO:0005575,GO:0005623,GO:0005886,GO:0006810,GO:0006811,GO:0006812,GO:0006813,GO:0008150,GO:0008324,GO:0008556,GO:0009987,GO:0015075,GO:0015077,GO:0015079,GO:0015318,GO:0015399,GO:0015405,GO:0015662,GO:0015672,GO:0016020,GO:0016462,GO:0016787,GO:0016817,GO:0016818,GO:0016887,GO:0017111,GO:0019829,GO:0022804,GO:0022853,GO:0022857,GO:0022890,GO:0030001,GO:…	3.6.3.12	ko:K01546	ko02020,map02020	3.A.3.7	-	KdpA
scaffold1_1064	1121091.AUMP01000023_gene3806	0	1097	COG2216@1|root,COG2216@2|Bacteria,1TPV5@1239|Firmicutes,4HASV@91061|Bacilli	P	Part of the high-affinity ATP-driven potassium transport (or Kdp) system, which catalyzes the hydrolysis of ATP coupled with the electrogenic transport of potassium into the cytoplasm. This subunit is responsible for energy coupling to the transport system	kdpB	-	3.6.3.12	ko:K01547	ko02020,map02020	3.A.3.7	-	E1-E2_ATPase,Hydrolase
scaffold1_1065	1121091.AUMP01000023_gene3805	8.93e-82	247	COG2156@1|root,COG2156@2|Bacteria,1V4GE@1239|Firmicutes,4HHHD@91061|Bacilli	P	Part of the high-affinity ATP-driven potassium transport (or Kdp) system, which catalyzes the hydrolysis of ATP coupled with the electrogenic transport of potassium into the cytoplasm. This subunit acts as a catalytic chaperone that increases the ATP- binding affinity of the ATP-hydrolyzing subunit KdpB by the formation of a transient KdpB KdpC ATP ternary complex	kdpC	GO:0003674,GO:0003824,GO:0005215,GO:0005575,GO:0006810,GO:0006811,GO:0006812,GO:0006813,GO:0008150,GO:0008324,GO:0008556,GO:0009987,GO:0015075,GO:0015077,GO:0015079,GO:0015318,GO:0015399,GO:0015405,GO:0015662,GO:0015672,GO:0016020,GO:0016021,GO:0016462,GO:0016787,GO:0016817,GO:0016818,GO:0016887,GO:0017111,GO:0019829,GO:0022804,GO:0022853,GO:0022857,GO:0022890,GO:0030001,GO:0031224,GO:0034220,GO:…	3.6.3.12	ko:K01548	ko02020,map02020	3.A.3.7	-	KdpC
scaffold1_1066	1121091.AUMP01000023_gene3804	2.17e-225	627	COG0642@1|root,COG2205@2|Bacteria,1TQHB@1239|Firmicutes,4HCQ3@91061|Bacilli	T	Histidine kinase	kdpD	-	2.7.13.3	ko:K07646	ko02020,map02020	-	-	KdpD,Usp
scaffold1_1068	224308.BSU18960	8.93e-59	183	291HX@1|root,2ZP4F@2|Bacteria,1W3P9@1239|Firmicutes,4I063@91061|Bacilli,1ZKG0@1386|Bacillus	-	-	-	-	-	-	-	-	-	-
scaffold1_1071	224308.BSU18840	3.07e-156	437	COG0726@1|root,COG0726@2|Bacteria,1UZ2U@1239|Firmicutes,4HVCK@91061|Bacilli,1ZEQK@1386|Bacillus	G	Glycosyl hydrolases family 11	xlnB	GO:0005575,GO:0016020	3.2.1.8	ko:K01181	-	-	-	Glyco_hydro_11
scaffold1_1072	224308.BSU18830	0	1637	COG0574@1|root,COG3848@1|root,COG0574@2|Bacteria,COG3848@2|Bacteria,1UYA0@1239|Firmicutes,4HD4S@91061|Bacilli,1ZAW5@1386|Bacillus	GT	phosphoenolpyruvate synthase	pps	-	2.7.9.2	ko:K01007	ko00620,ko00680,ko00720,ko01100,ko01120,ko01200,map00620,map00680,map00720,map01100,map01120,map01200	-	-	PEP-utilizers,PPDK_N
scaffold1_1077	224308.BSU18800	2e-212	587	COG2367@1|root,COG2367@2|Bacteria,1TQFB@1239|Firmicutes,4HAQ1@91061|Bacilli,1ZBKB@1386|Bacillus	V	beta-lactamase	penP	GO:0005575,GO:0005576	3.5.2.6	ko:K17836,ko:K18766	ko00311,ko01130,ko01501,map00311,map01130,map01501	-	-	Beta-lactamase2
scaffold1_1079	224308.BSU18790	5.94e-148	416	COG0693@1|root,COG0693@2|Bacteria,1TPJK@1239|Firmicutes,4HGTS@91061|Bacilli,1ZCPK@1386|Bacillus	S	DJ-1/PfpI family	lin0465	-	-	-	-	-	-	DJ-1_PfpI
scaffold1_1080	224308.BSU18780	2.29e-101	293	29QTX@1|root,30BTX@2|Bacteria,1U8NQ@1239|Firmicutes,4IIKN@91061|Bacilli,1ZNRJ@1386|Bacillus	-	-	yoaW	-	-	-	-	-	-	-
scaffold1_1081	224308.BSU18770	1.15e-204	566	COG0697@1|root,COG0697@2|Bacteria,1U3VF@1239|Firmicutes,4IQWZ@91061|Bacilli,1ZHPV@1386|Bacillus	EG	EamA-like transporter family	yoaV	-	-	-	-	-	-	EamA
scaffold1_1082	224308.BSU18760	6.67e-203	562	COG0583@1|root,COG0583@2|Bacteria,1V275@1239|Firmicutes,4HCKR@91061|Bacilli,1ZMPJ@1386|Bacillus	K	LysR substrate binding domain	yoaU	-	-	-	-	-	-	HTH_1,LysR_substrate
scaffold1_1083	224308.BSU18750	1.34e-189	526	COG3739@1|root,COG3739@2|Bacteria,1TSSG@1239|Firmicutes,4H9MC@91061|Bacilli,1ZCEJ@1386|Bacillus	S	Protein of unknown function (DUF817)	yoaT	-	-	-	-	-	-	DUF817
scaffold1_1084	279010.BL00569	1.45e-40	134	COG3655@1|root,COG3655@2|Bacteria,1VESP@1239|Firmicutes,4HKR7@91061|Bacilli,1ZHUY@1386|Bacillus	K	Transcriptional regulator	yozG	-	-	ko:K07727	-	-	-	HTH_26
scaffold1_1085	224308.BSU18730	2.27e-98	287	293T3@1|root,2ZR8H@2|Bacteria,1V593@1239|Firmicutes,4HG8Q@91061|Bacilli,1ZFS5@1386|Bacillus	S	Protein of unknown function (DUF2975)	yoaS	-	-	-	-	-	-	DUF2975
scaffold1_1086	224308.BSU18720	1.73e-216	597	COG2720@1|root,COG2720@2|Bacteria,1TSH8@1239|Firmicutes,4HCPD@91061|Bacilli,1ZBNK@1386|Bacillus	V	vancomycin resistance protein	yoaR	-	-	-	-	-	-	PG_binding_4,VanW
scaffold1_1087	224308.BSU18710	1.47e-110	318	2EV9F@1|root,33IVQ@2|Bacteria,1VQIU@1239|Firmicutes,4HRBH@91061|Bacilli,1ZQPK@1386|Bacillus	-	-	-	-	-	-	-	-	-	-
scaffold1_1090	224308.BSU18670	5.14e-292	796	COG2140@1|root,COG2140@2|Bacteria,1TPC2@1239|Firmicutes,4HA6V@91061|Bacilli,1ZBBS@1386|Bacillus	G	Oxalate decarboxylase	oxdD	GO:0003674,GO:0003824,GO:0005575,GO:0005622,GO:0005623,GO:0005737,GO:0006082,GO:0008150,GO:0008152,GO:0009987,GO:0016829,GO:0016830,GO:0016831,GO:0019752,GO:0033609,GO:0043436,GO:0043648,GO:0044237,GO:0044281,GO:0044424,GO:0044464,GO:0046564,GO:0071704	4.1.1.2	ko:K01569	ko00630,ko01100,map00630,map01100	-	-	Cupin_1
scaffold1_1093	224308.BSU18660	2.42e-169	472	COG2135@1|root,COG2135@2|Bacteria,1TRRV@1239|Firmicutes,4HDUN@91061|Bacilli,1ZCQB@1386|Bacillus	S	Belongs to the SOS response-associated peptidase family	yoqW	-	-	-	-	-	-	SRAP
scaffold1_1094	224308.BSU18650	7.11e-253	693	COG3866@1|root,COG3866@2|Bacteria,1VQVQ@1239|Firmicutes,4HTPK@91061|Bacilli	G	Amb_all	-	-	4.2.2.10	ko:K01732	-	-	-	Pec_lyase_C
scaffold1_1095	224308.BSU18640	1.04e-144	409	COG3619@1|root,COG3619@2|Bacteria,1VBZN@1239|Firmicutes,4HMQK@91061|Bacilli,1ZFAA@1386|Bacillus	S	Membrane	yoaK	-	-	-	-	-	-	DUF1275
scaffold1_1096	224308.BSU18630	9.1e-172	478	COG4305@1|root,COG4305@2|Bacteria,1UYVA@1239|Firmicutes,4HTET@91061|Bacilli,1ZMHI@1386|Bacillus	G	Endoglucanase C-terminal domain subunit and related proteins	yoaJ	-	-	ko:K20628	-	-	-	DPBB_1,Pollen_allerg_1
scaffold1_1097	224308.BSU18620	0	942	COG2368@1|root,COG2368@2|Bacteria,1TQ70@1239|Firmicutes,4HA4I@91061|Bacilli,1ZDRC@1386|Bacillus	Q	COG2368 Aromatic ring hydroxylase	yoaI	-	1.14.14.9	ko:K00483	ko00350,ko01120,ko01220,map00350,map01120,map01220	-	-	HpaB,HpaB_N
scaffold1_1098	224308.BSU18610	0	881	COG0840@1|root,COG5278@1|root,COG0840@2|Bacteria,COG5278@2|Bacteria,1TP5A@1239|Firmicutes,4H9RZ@91061|Bacilli,1ZMP8@1386|Bacillus	NT	methyl-accepting chemotaxis protein	yoaH	-	-	ko:K03406	ko02020,ko02030,map02020,map02030	-	-	4HB_MCP_1,HAMP,MCPsignal,dCache_1
scaffold1_1099	224308.BSU18600	9.63e-61	187	2EIXM@1|root,2ZSX9@2|Bacteria,1W2TZ@1239|Firmicutes,4I06A@91061|Bacilli	S	Protein of unknown function (DUF4025)	-	-	-	-	-	-	-	DUF4025
scaffold1_1100	224308.BSU18596	2.08e-19	78.6	2C1AY@1|root,2ZPBJ@2|Bacteria,1W5BI@1239|Firmicutes,4I1SU@91061|Bacilli,1ZK8V@1386|Bacillus	-	-	-	-	-	-	-	-	-	-
scaffold1_1101	66692.ABC4013	3.36e-12	61.2	2ET9P@1|root,33KTP@2|Bacteria,1VKDF@1239|Firmicutes,4HSKQ@91061|Bacilli	-	-	-	-	-	-	-	-	-	-
scaffold1_1102	986075.CathTA2_1130	4.34e-113	338	COG1609@1|root,COG1609@2|Bacteria,1TQ7K@1239|Firmicutes,4HB9M@91061|Bacilli	K	Transcriptional regulator	degA	-	-	-	-	-	-	LacI,Peripla_BP_3
scaffold1_1103	333138.LQ50_14500	5.07e-191	533	COG1082@1|root,COG1082@2|Bacteria,1VCQ8@1239|Firmicutes,4IF2R@91061|Bacilli,1ZE41@1386|Bacillus	G	Xylose isomerase-like TIM barrel	-	-	4.2.1.44	ko:K03335	ko00562,ko01100,ko01120,map00562,map01100,map01120	-	-	AP_endonuc_2
scaffold1_1104	333138.LQ50_14495	9.77e-259	711	COG0673@1|root,COG0673@2|Bacteria,1TSWE@1239|Firmicutes,4HD62@91061|Bacilli,1ZC2S@1386|Bacillus	S	Oxidoreductase family, C-terminal alpha/beta domain	-	-	-	-	-	-	-	GFO_IDH_MocA,GFO_IDH_MocA_C
scaffold1_1105	1122947.FR7_2339	4.11e-216	612	COG0477@1|root,COG2814@2|Bacteria,1TREV@1239|Firmicutes,4H2BU@909932|Negativicutes	EGP	Belongs to the major facilitator superfamily. Sugar transporter (TC 2.A.1.1) family	-	-	-	ko:K06609	-	2.A.1.1.26	-	Sugar_tr
scaffold1_1106	1051501.AYTL01000030_gene2213	5.77e-42	140	2CH62@1|root,32S5C@2|Bacteria,1VD6E@1239|Firmicutes,4HKZ3@91061|Bacilli,1ZI0G@1386|Bacillus	-	-	yoaF	-	-	-	-	-	-	-
scaffold1_1107	224308.BSU18570	0	1362	COG0243@1|root,COG0243@2|Bacteria,1TPZG@1239|Firmicutes,4HBA3@91061|Bacilli,1ZAU8@1386|Bacillus	C	belongs to the prokaryotic molybdopterin-containing oxidoreductase family	yoaE	-	-	-	-	-	-	Molybdop_Fe4S4,Molybdopterin,Molydop_binding
scaffold1_1108	224308.BSU18560	2.08e-240	661	COG0111@1|root,COG0111@2|Bacteria,1UY3Y@1239|Firmicutes,4HMWA@91061|Bacilli,1ZENF@1386|Bacillus	EH	Belongs to the D-isomer specific 2-hydroxyacid dehydrogenase family	yoaD	-	1.1.1.399,1.1.1.95	ko:K00058	ko00260,ko00680,ko01100,ko01120,ko01130,ko01200,ko01230,map00260,map00680,map01100,map01120,map01130,map01200,map01230	-	-	2-Hacid_dh,2-Hacid_dh_C
scaffold1_1109	224308.BSU18550	0	956	COG1070@1|root,COG1070@2|Bacteria,1TQ1I@1239|Firmicutes,4HBRJ@91061|Bacilli,1ZMJ7@1386|Bacillus	G	FGGY family of carbohydrate kinases, C-terminal domain	lsrK	-	2.7.1.189	ko:K11216	ko02024,map02024	-	-	FGGY_C,FGGY_N
scaffold1_1110	224308.BSU18540	6.41e-300	818	COG0477@1|root,COG2814@2|Bacteria,1TRNB@1239|Firmicutes,4HCAI@91061|Bacilli,1ZCJH@1386|Bacillus	EGP	the major facilitator superfamily	yoaB	-	-	-	-	-	-	MFS_1
scaffold1_1111	1051501.AYTL01000030_gene2208	3.18e-102	298	COG1846@1|root,COG1846@2|Bacteria,1V6NE@1239|Firmicutes,4HP9F@91061|Bacilli	K	helix_turn_helix multiple antibiotic resistance protein	-	-	-	-	-	-	-	MarR,MarR_2
scaffold1_1112	1051501.AYTL01000030_gene2207	1.66e-175	494	COG1131@1|root,COG1131@2|Bacteria,1TPMQ@1239|Firmicutes,4HA8K@91061|Bacilli,1ZAQQ@1386|Bacillus	V	AAA domain, putative AbiEii toxin, Type IV TA system	-	-	-	ko:K01990	-	3.A.1	-	ABC_tran
scaffold1_1113	1051501.AYTL01000030_gene2206	1.52e-122	354	COG0842@1|root,COG0842@2|Bacteria,1TR3T@1239|Firmicutes,4IQWW@91061|Bacilli,1ZRP4@1386|Bacillus	V	ABC-2 family transporter protein	-	-	-	ko:K01992	-	3.A.1	-	-
scaffold1_1114	1051501.AYTL01000030_gene2205	1.34e-146	421	COG0842@1|root,COG0842@2|Bacteria,1W7BU@1239|Firmicutes,4IA0P@91061|Bacilli,1ZBWJ@1386|Bacillus	V	ABC-2 family transporter protein	-	-	-	ko:K01992	-	3.A.1	-	ABC2_membrane,ABC2_membrane_3
scaffold1_1115	224308.BSU18530	7.43e-119	340	COG1670@1|root,COG1670@2|Bacteria,1V2C6@1239|Firmicutes,4HG3C@91061|Bacilli,1ZGGH@1386|Bacillus	J	COG1670 Acetyltransferases, including N-acetylases of ribosomal proteins	yoaA	-	2.3.1.128	ko:K03790	-	-	-	Acetyltransf_3
scaffold1_1116	224308.BSU18520	4.52e-167	468	28PVT@1|root,2ZCGB@2|Bacteria,1V3TG@1239|Firmicutes,4HHU4@91061|Bacilli,1ZG2Q@1386|Bacillus	-	-	yoxB	-	-	-	-	-	-	UDG
scaffold1_1117	224308.BSU18510	1.83e-51	164	COG4768@1|root,COG4768@2|Bacteria	S	Bacterial protein of unknown function (DUF948)	yoxC	-	-	-	-	-	-	DUF948
scaffold1_1118	224308.BSU18500	3.46e-154	434	COG0300@1|root,COG0300@2|Bacteria,1UG37@1239|Firmicutes,4HC7Y@91061|Bacilli,1ZDQ3@1386|Bacillus	S	Belongs to the short-chain dehydrogenases reductases (SDR) family	fabG	-	1.1.1.100	ko:K00059,ko:K07124	ko00061,ko00333,ko00780,ko01040,ko01100,ko01130,ko01212,map00061,map00333,map00780,map01040,map01100,map01130,map01212	-	-	adh_short
scaffold1_1119	224308.BSU18490	8.91e-78	232	COG1695@1|root,COG1695@2|Bacteria,1V4I3@1239|Firmicutes,4HHBU@91061|Bacilli,1ZGU9@1386|Bacillus	K	Plays a role in DNA replication and termination (fork arrest mechanism). Two dimers of rtp bind to the two inverted repeat regions (IRI and IRII) present in the termination site. The binding of each dimer is centered on an 8 bp direct repeat	rtp	-	-	-	-	-	-	RTP
scaffold1_1120	224308.BSU18480	1.11e-184	515	COG0345@1|root,COG0345@2|Bacteria,1TP1E@1239|Firmicutes,4H9RV@91061|Bacilli,1ZCWZ@1386|Bacillus	E	Catalyzes the reduction of 1-pyrroline-5-carboxylate (PCA) to L-proline	proC	-	1.5.1.2	ko:K00286	ko00330,ko01100,ko01110,ko01130,ko01230,map00330,map01100,map01110,map01130,map01230	-	-	F420_oxidored,P5CR_dimer
scaffold1_1121	224308.BSU18470	9.49e-262	717	COG0263@1|root,COG0263@2|Bacteria,1TPG6@1239|Firmicutes,4HA9B@91061|Bacilli,1ZAPU@1386|Bacillus	E	Catalyzes the transfer of a phosphate group to glutamate to form L-glutamate 5-phosphate	proB	GO:0003674,GO:0003824,GO:0004349,GO:0005575,GO:0005622,GO:0005623,GO:0005737,GO:0005829,GO:0006082,GO:0006520,GO:0006560,GO:0006561,GO:0006793,GO:0006796,GO:0006807,GO:0008150,GO:0008152,GO:0008652,GO:0009058,GO:0009064,GO:0009084,GO:0009987,GO:0016053,GO:0016301,GO:0016310,GO:0016740,GO:0016772,GO:0016774,GO:0018130,GO:0019202,GO:0019752,GO:0043436,GO:0044237,GO:0044238,GO:0044249,GO:0044281,GO:…	2.7.2.11	ko:K00931	ko00330,ko00332,ko01100,ko01130,ko01230,map00330,map00332,map01100,map01130,map01230	-	-	AA_kinase,PUA
scaffold1_1122	224308.BSU18460	1.76e-203	564	COG0583@1|root,COG0583@2|Bacteria,1TRVX@1239|Firmicutes,4HA1X@91061|Bacilli,1ZCDN@1386|Bacillus	K	Transcriptional regulator	gltC	GO:0003674,GO:0003700,GO:0006355,GO:0008150,GO:0009889,GO:0010468,GO:0010556,GO:0019219,GO:0019222,GO:0031323,GO:0031326,GO:0050789,GO:0050794,GO:0051171,GO:0051252,GO:0060255,GO:0065007,GO:0080090,GO:0140110,GO:1903506,GO:2000112,GO:2001141	-	ko:K09681	-	-	-	HTH_1,LysR_substrate
scaffold1_1123	224308.BSU18450	0	2988	COG0067@1|root,COG0069@1|root,COG0070@1|root,COG0067@2|Bacteria,COG0069@2|Bacteria,COG0070@2|Bacteria,1TQ0B@1239|Firmicutes,4HA4G@91061|Bacilli,1ZBFF@1386|Bacillus	E	glutamate synthase	gltA	GO:0003674,GO:0003824,GO:0005575,GO:0005622,GO:0005623,GO:0005737,GO:0006082,GO:0006520,GO:0006536,GO:0006537,GO:0006541,GO:0006807,GO:0008150,GO:0008152,GO:0008652,GO:0009058,GO:0009064,GO:0009084,GO:0009987,GO:0015930,GO:0016053,GO:0016491,GO:0016638,GO:0019676,GO:0019740,GO:0019752,GO:0043436,GO:0043648,GO:0043650,GO:0044237,GO:0044238,GO:0044249,GO:0044281,GO:0044283,GO:0044424,GO:0044464,GO:…	1.4.1.13,1.4.1.14,1.4.7.1	ko:K00265,ko:K00284	ko00250,ko00630,ko00910,ko01100,ko01110,ko01120,ko01130,ko01230,map00250,map00630,map00910,map01100,map01110,map01120,map01130,map01230	-	-	GATase_2,GXGXG,Glu_syn_central,Glu_synthase
scaffold1_1124	224308.BSU18440	0	993	COG0493@1|root,COG0493@2|Bacteria,1TQ1A@1239|Firmicutes,4HAD5@91061|Bacilli,1ZC3C@1386|Bacillus	E	COG0493 NADPH-dependent glutamate synthase beta chain and related oxidoreductases	gltD	-	1.4.1.13,1.4.1.14	ko:K00266	ko00250,ko00910,ko01100,ko01110,ko01120,ko01130,ko01230,map00250,map00910,map01100,map01110,map01120,map01130,map01230	-	-	Fer4_20,Pyr_redox_2
scaffold1_1125	224308.BSU18430	5.69e-235	646	COG0604@1|root,COG0604@2|Bacteria,1TRRF@1239|Firmicutes,4HBSF@91061|Bacilli,1ZC7U@1386|Bacillus	C	COG0604 NADPH quinone reductase and related Zn-dependent oxidoreductases	yogA	-	-	ko:K13955	-	-	-	ADH_N,ADH_zinc_N
scaffold1_1126	224308.BSU18420	1.45e-199	553	COG0583@1|root,COG0583@2|Bacteria,1UCV1@1239|Firmicutes,4HE6I@91061|Bacilli	K	Transcriptional regulator	gltR1	-	-	ko:K21959	-	-	-	HTH_1,LysR_substrate
scaffold1_1127	224308.BSU18410	0	1164	COG0405@1|root,COG0405@2|Bacteria,1TR9U@1239|Firmicutes,4HB23@91061|Bacilli,1ZCVJ@1386|Bacillus	E	gamma-glutamyltransferase	ggt	-	2.3.2.2,3.4.19.13	ko:K00681	ko00430,ko00460,ko00480,ko01100,map00430,map00460,map00480,map01100	-	-	G_glu_transpept
scaffold1_1128	224308.BSU18400	2.73e-46	149	COG0166@1|root,COG0166@2|Bacteria,1VFQ2@1239|Firmicutes,4HNRS@91061|Bacilli,1ZIWJ@1386|Bacillus	G	Helix-turn-helix domain	yoeD	-	-	-	-	-	-	HTH_17
scaffold1_1129	224308.BSU18390	1.89e-123	352	COG0582@1|root,COG0582@2|Bacteria,1V2RX@1239|Firmicutes,4HE06@91061|Bacilli,1ZGYW@1386|Bacillus	L	Integrase	-	-	-	-	-	-	-	Phage_integrase
scaffold1_1130	224308.BSU18380	9.74e-126	358	2DQ89@1|root,33587@2|Bacteria,1VHBN@1239|Firmicutes,4HP4B@91061|Bacilli,1ZH85@1386|Bacillus	S	IseA DL-endopeptidase inhibitor	yoeB	-	-	-	-	-	-	Endopep_inhib
scaffold1_1131	224308.BSU18370	5.92e-314	857	COG0534@1|root,COG0534@2|Bacteria,1TNZN@1239|Firmicutes,4HANM@91061|Bacilli,1ZEAW@1386|Bacillus	V	MATE efflux family protein	yoeA	-	-	-	-	-	-	MatE
scaffold1_1132	224308.BSU18360	6.99e-243	666	COG2017@1|root,COG2017@2|Bacteria,1TS6R@1239|Firmicutes,4IRTK@91061|Bacilli,1ZGMA@1386|Bacillus	G	Aldose 1-epimerase	yoxA	GO:0003674,GO:0003824,GO:0004034,GO:0005575,GO:0005622,GO:0005623,GO:0005737,GO:0005975,GO:0005996,GO:0006006,GO:0006012,GO:0008150,GO:0008152,GO:0009056,GO:0016052,GO:0016853,GO:0016854,GO:0016857,GO:0019318,GO:0019320,GO:0019388,GO:0033499,GO:0044238,GO:0044281,GO:0044282,GO:0044424,GO:0044464,GO:0046365,GO:0071704,GO:1901575	5.1.3.3	ko:K01785	ko00010,ko00052,ko01100,ko01110,ko01120,ko01130,map00010,map00052,map01100,map01110,map01120,map01130	-	-	Aldose_epim
scaffold1_1133	224308.BSU18350	0	942	COG2027@1|root,COG2027@2|Bacteria,1TQFQ@1239|Firmicutes,4HA3X@91061|Bacilli,1ZBNY@1386|Bacillus	M	D-alanyl-D-alanine carboxypeptidase	dacC	-	3.4.16.4	ko:K07259	ko00550,map00550	-	-	Peptidase_S13
scaffold2_1135	224308.BSU00070	0	1431	COG0188@1|root,COG0188@2|Bacteria,1TP2Z@1239|Firmicutes,4HAHY@91061|Bacilli,1ZB8F@1386|Bacillus	L	A type II topoisomerase that negatively supercoils closed circular double-stranded (ds) DNA in an ATP-dependent manner to modulate DNA topology and maintain chromosomes in an underwound state. Negative supercoiling favors strand separation, and DNA replication, transcription, recombination and repair, all of which involve strand separation. Also able to catalyze the interconversion of other topol…	gyrA	-	5.99.1.3	ko:K02469	-	-	-	DNA_gyraseA_C,DNA_topoisoIV
scaffold2_1136	224308.BSU00060	0	1244	COG0187@1|root,COG0187@2|Bacteria,1TQ0R@1239|Firmicutes,4H9Y6@91061|Bacilli,1ZBFI@1386|Bacillus	L	A type II topoisomerase that negatively supercoils closed circular double-stranded (ds) DNA in an ATP-dependent manner to modulate DNA topology and maintain chromosomes in an underwound state. Negative supercoiling favors strand separation, and DNA replication, transcription, recombination and repair, all of which involve strand separation. Also able to catalyze the interconversion of other topol…	gyrB	GO:0003674,GO:0003824,GO:0003916,GO:0003918,GO:0005575,GO:0006139,GO:0006259,GO:0006265,GO:0006725,GO:0006807,GO:0006996,GO:0007059,GO:0008094,GO:0008150,GO:0008152,GO:0009295,GO:0009987,GO:0016043,GO:0016462,GO:0016787,GO:0016817,GO:0016818,GO:0016853,GO:0016887,GO:0017111,GO:0034641,GO:0042623,GO:0043170,GO:0044237,GO:0044238,GO:0044260,GO:0046483,GO:0051276,GO:0061505,GO:0071103,GO:0071704,GO:…	5.99.1.3	ko:K02470	-	-	-	DNA_gyraseB,DNA_gyraseB_C,HATPase_c,Toprim
scaffold2_1137	224308.BSU00050	3.58e-51	161	2E36Q@1|root,32Y6E@2|Bacteria,1VEZV@1239|Firmicutes,4HQTK@91061|Bacilli,1ZIZ5@1386|Bacillus	S	Domain of unknown function (DUF370)	yaaB	-	-	-	-	-	-	DUF370
scaffold2_1138	224308.BSU00040	1.52e-262	719	COG1195@1|root,COG1195@2|Bacteria,1TP9U@1239|Firmicutes,4HA0W@91061|Bacilli,1ZC8V@1386|Bacillus	L	it is required for DNA replication and normal SOS inducibility. RecF binds preferentially to single-stranded, linear DNA. It also seems to bind ATP	recF	GO:0000731,GO:0005575,GO:0005622,GO:0005623,GO:0006139,GO:0006259,GO:0006281,GO:0006302,GO:0006725,GO:0006807,GO:0006950,GO:0006974,GO:0008150,GO:0008152,GO:0009058,GO:0009059,GO:0009295,GO:0009987,GO:0018130,GO:0019438,GO:0033554,GO:0034641,GO:0034645,GO:0034654,GO:0043170,GO:0043226,GO:0043228,GO:0043229,GO:0043232,GO:0043590,GO:0044237,GO:0044238,GO:0044249,GO:0044260,GO:0044271,GO:0044424,GO:…	-	ko:K03629	ko03440,map03440	-	-	SMC_N
scaffold2_1139	224308.BSU00030	9.15e-45	144	COG2501@1|root,COG2501@2|Bacteria,1VEJ2@1239|Firmicutes,4HNMC@91061|Bacilli,1ZIXZ@1386|Bacillus	S	S4 domain	yaaA	-	-	ko:K14761	-	-	-	S4_2
scaffold2_1140	224308.BSU00020	9.88e-263	721	COG0592@1|root,COG0592@2|Bacteria,1TQ7J@1239|Firmicutes,4H9TF@91061|Bacilli,1ZAVV@1386|Bacillus	L	Confers DNA tethering and processivity to DNA polymerases and other proteins. Acts as a clamp, forming a ring around DNA (a reaction catalyzed by the clamp-loading complex) which diffuses in an ATP-independent manner freely and bidirectionally along dsDNA. Initially characterized for its ability to contact the catalytic subunit of DNA polymerase III (Pol III), a complex, multichain enzyme respons…	dnaN	-	2.7.7.7	ko:K02338	ko00230,ko00240,ko01100,ko03030,ko03430,ko03440,map00230,map00240,map01100,map03030,map03430,map03440	-	-	DNA_pol3_beta,DNA_pol3_beta_3
scaffold2_1141	224308.BSU00010	0	870	COG0593@1|root,COG0593@2|Bacteria,1TPV7@1239|Firmicutes,4H9MW@91061|Bacilli,1ZBKI@1386|Bacillus	L	it binds specifically double-stranded DNA at a 9 bp consensus (dnaA box) 5'-TTATC CA A CA A-3'. DnaA binds to ATP and to acidic phospholipids	dnaA	GO:0003674,GO:0003676,GO:0003677,GO:0003688,GO:0003690,GO:0005488,GO:0005515,GO:0005575,GO:0005622,GO:0005623,GO:0005737,GO:0005886,GO:0006139,GO:0006259,GO:0006260,GO:0006261,GO:0006270,GO:0006725,GO:0006807,GO:0008150,GO:0008152,GO:0009058,GO:0009059,GO:0009987,GO:0016020,GO:0034641,GO:0034645,GO:0042802,GO:0043170,GO:0043565,GO:0044237,GO:0044238,GO:0044249,GO:0044260,GO:0044424,GO:0044464,GO:…	-	ko:K02313	ko02020,ko04112,map02020,map04112	-	-	Bac_DnaA,Bac_DnaA_C,DnaA_N
scaffold2_1142	1274524.BSONL12_19464	2.44e-20	81.3	COG0230@1|root,COG0230@2|Bacteria,1VK90@1239|Firmicutes,4HR2Z@91061|Bacilli,1ZJ74@1386|Bacillus	J	Belongs to the bacterial ribosomal protein bL34 family	rpmH	-	-	ko:K02914	ko03010,map03010	-	-	Ribosomal_L34
scaffold2_1143	224308.BSU41050	5.7e-71	214	COG0594@1|root,COG0594@2|Bacteria,1VA78@1239|Firmicutes,4HKG6@91061|Bacilli,1ZHUH@1386|Bacillus	J	RNaseP catalyzes the removal of the 5'-leader sequence from pre-tRNA to produce the mature 5'-terminus. It can also cleave other RNA substrates such as 4.5S RNA. The protein component plays an auxiliary but essential role in vivo by binding to the 5'-leader sequence and broadening the substrate specificity of the ribozyme	rnpA	GO:0003674,GO:0003676,GO:0003723,GO:0003824,GO:0004518,GO:0004519,GO:0004521,GO:0004526,GO:0004540,GO:0004549,GO:0005488,GO:0005575,GO:0006139,GO:0006396,GO:0006399,GO:0006725,GO:0006807,GO:0008033,GO:0008150,GO:0008152,GO:0009987,GO:0010467,GO:0016070,GO:0016787,GO:0016788,GO:0016891,GO:0016893,GO:0030677,GO:0031123,GO:0031404,GO:0032991,GO:0033204,GO:0034414,GO:0034470,GO:0034641,GO:0034660,GO:…	3.1.26.5	ko:K03536	-	-	-	Ribonuclease_P
scaffold2_1144	224308.BSU41040	9.05e-172	480	COG0706@1|root,COG0706@2|Bacteria,1TQ0J@1239|Firmicutes,4HB3J@91061|Bacilli,1ZBYD@1386|Bacillus	U	Required for the insertion and or proper folding and or complex formation of integral membrane proteins into the membrane. Involved in integration of membrane proteins that insert both dependently and independently of the Sec translocase complex, as well as at least some lipoproteins	yidC	GO:0005575,GO:0008150,GO:0009653,GO:0009987,GO:0016020,GO:0030154,GO:0030435,GO:0032502,GO:0043934,GO:0048646,GO:0048856,GO:0048869	-	ko:K03217	ko02024,ko03060,ko03070,map02024,map03060,map03070	2.A.9	-	60KD_IMP
scaffold2_1145	224308.BSU41030	1.06e-140	398	COG1847@1|root,COG1847@2|Bacteria,1V3IN@1239|Firmicutes,4HHHU@91061|Bacilli,1ZDGU@1386|Bacillus	S	single-stranded nucleic acid binding R3H	jag	-	-	ko:K06346	-	-	-	Jag_N,KH_4,R3H
scaffold2_1146	224308.BSU41020	0	871	COG0486@1|root,COG0486@2|Bacteria,1TPJF@1239|Firmicutes,4HA06@91061|Bacilli,1ZBTZ@1386|Bacillus	S	Exhibits a very high intrinsic GTPase hydrolysis rate. Involved in the addition of a carboxymethylaminomethyl (cmnm) group at the wobble position (U34) of certain tRNAs, forming tRNA- cmnm(5)s(2)U34	mnmE	-	-	ko:K03650	-	-	-	MMR_HSR1,MnmE_helical,TrmE_N
scaffold2_1147	224308.BSU41010	0	1221	COG0445@1|root,COG0445@2|Bacteria,1TQ4B@1239|Firmicutes,4HA6S@91061|Bacilli,1ZB67@1386|Bacillus	D	NAD-binding protein involved in the addition of a carboxymethylaminomethyl (cmnm) group at the wobble position (U34) of certain tRNAs, forming tRNA-cmnm(5)s(2)U34	gidA	GO:0000166,GO:0001510,GO:0002097,GO:0002098,GO:0003674,GO:0005488,GO:0005575,GO:0005622,GO:0005623,GO:0005737,GO:0005829,GO:0006139,GO:0006396,GO:0006399,GO:0006400,GO:0006725,GO:0006807,GO:0008033,GO:0008150,GO:0008152,GO:0009451,GO:0009987,GO:0010467,GO:0016070,GO:0030488,GO:0032259,GO:0034470,GO:0034641,GO:0034660,GO:0036094,GO:0043167,GO:0043168,GO:0043170,GO:0043412,GO:0043414,GO:0044237,GO:…	-	ko:K03495	-	-	-	GIDA,GIDA_assoc
scaffold2_1148	224308.BSU41000	2.49e-168	470	COG0357@1|root,COG0357@2|Bacteria,1TPBT@1239|Firmicutes,4HAAZ@91061|Bacilli,1ZAWG@1386|Bacillus	J	Specifically methylates the N7 position of guanine in position 535 of 16S rRNA	rsmG	GO:0000154,GO:0001510,GO:0003674,GO:0003824,GO:0005575,GO:0005622,GO:0005623,GO:0005737,GO:0005829,GO:0006139,GO:0006364,GO:0006396,GO:0006725,GO:0006807,GO:0008150,GO:0008152,GO:0008168,GO:0008170,GO:0008173,GO:0008649,GO:0008757,GO:0009451,GO:0009987,GO:0010467,GO:0016070,GO:0016072,GO:0016435,GO:0016740,GO:0016741,GO:0022613,GO:0031167,GO:0032259,GO:0034470,GO:0034641,GO:0034660,GO:0036265,GO:…	2.1.1.170	ko:K03501	-	-	-	GidB
scaffold2_1149	224308.BSU40990	1.74e-190	530	COG1475@1|root,COG1475@2|Bacteria,1TP0I@1239|Firmicutes,4HAC6@91061|Bacilli,1ZCDV@1386|Bacillus	D	Effects nucleoid occlusion by binding relatively nonspecifically to DNA and preventing the assembly of the division machinery in the vicinity of the nucleoid, especially under conditions that disturb the cell cycle. It helps to coordinate cell division and chromosome segregation by preventing the formation of the Z ring through the nucleoid, which would cause chromosome breakage	noc	-	-	ko:K03497	-	-	-	ParBc
scaffold2_1150	224308.BSU40980	5.36e-97	282	2DZPD@1|root,32VFE@2|Bacteria,1VAZH@1239|Firmicutes,4HMUD@91061|Bacilli,1ZIQ3@1386|Bacillus	S	Bacterial PH domain	-	-	-	-	-	-	-	bPH_4
scaffold2_1151	224308.BSU40970	7.95e-172	480	COG1192@1|root,COG1192@2|Bacteria,1TP8S@1239|Firmicutes,4HAYM@91061|Bacilli,1ZBXG@1386|Bacillus	D	COG1192 ATPases involved in chromosome partitioning	soj	GO:0008150,GO:0022603,GO:0042173,GO:0042174,GO:0043937,GO:0043939,GO:0045595,GO:0045596,GO:0048519,GO:0048523,GO:0050789,GO:0050793,GO:0050794,GO:0051093,GO:0065007	-	ko:K03496	-	-	-	AAA_31
scaffold2_1152	224308.BSU40960	4.23e-177	495	COG1475@1|root,COG1475@2|Bacteria,1TQ2B@1239|Firmicutes,4H9TB@91061|Bacilli,1ZBDT@1386|Bacillus	K	Belongs to the ParB family	spo0J	GO:0005575,GO:0005622,GO:0005623,GO:0007059,GO:0008150,GO:0009295,GO:0009987,GO:0022603,GO:0042173,GO:0043226,GO:0043228,GO:0043229,GO:0043232,GO:0043590,GO:0043937,GO:0043938,GO:0044424,GO:0044464,GO:0045595,GO:0045597,GO:0045881,GO:0048518,GO:0048522,GO:0050789,GO:0050793,GO:0050794,GO:0051094,GO:0065007	-	ko:K03497	-	-	-	HTH_3,KorB,ParBc
scaffold2_1153	224308.BSU40950	3.06e-143	404	2ADZG@1|root,313RY@2|Bacteria,1V6JT@1239|Firmicutes,4HH5B@91061|Bacilli,1ZCER@1386|Bacillus	S	Sporulation protein YyaC	yyaC	-	-	-	-	-	-	DUF1256
scaffold2_1154	224308.BSU40940	6.5e-228	629	COG3949@1|root,COG3949@2|Bacteria,1U1WV@1239|Firmicutes,4H9MI@91061|Bacilli,1ZQME@1386|Bacillus	S	Membrane	yyaD	-	-	-	-	-	-	-
scaffold2_1155	224308.BSU40939	3.02e-44	143	COG4481@1|root,COG4481@2|Bacteria,1VEQ7@1239|Firmicutes,4HNHU@91061|Bacilli,1ZIUV@1386|Bacillus	S	protein conserved in bacteria	yyzM	-	-	-	-	-	-	DUF951
scaffold2_1156	224308.BSU40930	0	1323	COG0243@1|root,COG0243@2|Bacteria,1TPZG@1239|Firmicutes,4HTGY@91061|Bacilli,1ZQAS@1386|Bacillus	C	Belongs to the prokaryotic molybdopterin-containing oxidoreductase family	yyaE	-	-	-	-	-	-	Molybdop_Fe4S4,Molybdopterin,Molydop_binding
scaffold2_1157	224308.BSU40920	2.68e-254	698	COG0012@1|root,COG0012@2|Bacteria,1TPRK@1239|Firmicutes,4H9SQ@91061|Bacilli,1ZBUI@1386|Bacillus	J	ATPase that binds to both the 70S ribosome and the 50S ribosomal subunit in a nucleotide-independent manner	ychF	GO:0003674,GO:0003824,GO:0005575,GO:0005622,GO:0005623,GO:0005737,GO:0016462,GO:0016787,GO:0016817,GO:0016818,GO:0016887,GO:0017111,GO:0044424,GO:0044464	-	ko:K06942	-	-	-	MMR_HSR1,YchF-GTPase_C
scaffold2_1158	224308.BSU40910	1.44e-61	189	COG0360@1|root,COG0360@2|Bacteria,1VA18@1239|Firmicutes,4HKHD@91061|Bacilli,1ZGZ0@1386|Bacillus	J	Binds together with S18 to 16S ribosomal RNA	rpsF	GO:0003674,GO:0003676,GO:0003723,GO:0003735,GO:0005198,GO:0005488,GO:0005575,GO:0005622,GO:0005623,GO:0005737,GO:0005829,GO:0005840,GO:0015935,GO:0019843,GO:0022626,GO:0022627,GO:0032991,GO:0043226,GO:0043228,GO:0043229,GO:0043232,GO:0044391,GO:0044422,GO:0044424,GO:0044444,GO:0044445,GO:0044446,GO:0044464,GO:0070181,GO:0097159,GO:1901363,GO:1990904	-	ko:K02990	ko03010,map03010	-	-	Ribosomal_S6
scaffold2_1159	224308.BSU40900	5.2e-103	300	COG0629@1|root,COG0629@2|Bacteria,1V3WT@1239|Firmicutes,4HH8I@91061|Bacilli,1ZFIJ@1386|Bacillus	L	Plays an important role in DNA replication, recombination and repair. Binds to ssDNA and to an array of partner proteins to recruit them to their sites of action during DNA metabolism	ssb	-	-	ko:K03111	ko03030,ko03430,ko03440,map03030,map03430,map03440	-	-	SSB
scaffold2_1160	224308.BSU40890	8.59e-49	155	COG0238@1|root,COG0238@2|Bacteria,1V9XS@1239|Firmicutes,4HKCC@91061|Bacilli,1ZHUE@1386|Bacillus	J	Binds as a heterodimer with protein S6 to the central domain of the 16S rRNA, where it helps stabilize the platform of the 30S subunit	rpsR	GO:0003674,GO:0003735,GO:0005198,GO:0005575,GO:0005622,GO:0005623,GO:0005737,GO:0005829,GO:0005840,GO:0006412,GO:0006518,GO:0006807,GO:0008150,GO:0008152,GO:0009058,GO:0009059,GO:0009987,GO:0010467,GO:0015935,GO:0019538,GO:0022626,GO:0022627,GO:0032991,GO:0034641,GO:0034645,GO:0043043,GO:0043170,GO:0043226,GO:0043228,GO:0043229,GO:0043232,GO:0043603,GO:0043604,GO:0044237,GO:0044238,GO:0044249,GO:…	-	ko:K02963	ko03010,map03010	-	-	Ribosomal_S18
scaffold2_1161	224308.BSU40880	5.46e-183	508	COG0708@1|root,COG0708@2|Bacteria,1TPFB@1239|Firmicutes,4HAIU@91061|Bacilli,1ZAS3@1386|Bacillus	L	exodeoxyribonuclease III	exoA	GO:0003674,GO:0003824,GO:0003906,GO:0004518,GO:0004527,GO:0004529,GO:0004536,GO:0005575,GO:0005622,GO:0005623,GO:0005737,GO:0006139,GO:0006259,GO:0006281,GO:0006284,GO:0006725,GO:0006807,GO:0006950,GO:0006974,GO:0008150,GO:0008152,GO:0008296,GO:0008309,GO:0008311,GO:0008408,GO:0009987,GO:0016787,GO:0016788,GO:0016796,GO:0016895,GO:0033554,GO:0034641,GO:0043170,GO:0044237,GO:0044238,GO:0044260,GO:…	3.1.11.2	ko:K01142	ko03410,map03410	-	-	Exo_endo_phos
scaffold2_1162	224308.BSU40870	8e-226	622	COG1609@1|root,COG1609@2|Bacteria,1TQSQ@1239|Firmicutes,4HBNR@91061|Bacilli,1ZC0J@1386|Bacillus	K	Transcriptional regulator	ccpB	-	-	-	-	-	-	LacI,Peripla_BP_1,Peripla_BP_3
scaffold2_1163	224308.BSU40860	1.02e-89	262	COG0346@1|root,COG0346@2|Bacteria,1V4NM@1239|Firmicutes,4HMRV@91061|Bacilli,1ZRTP@1386|Bacillus	E	Glyoxalase/Bleomycin resistance protein/Dioxygenase superfamily	yyaH	-	4.4.1.5	ko:K01759	ko00620,map00620	-	-	Glyoxalase
scaffold2_1164	224308.BSU40850	1.61e-130	370	COG0110@1|root,COG0110@2|Bacteria,1TPKX@1239|Firmicutes,4HEHH@91061|Bacilli,1ZBSX@1386|Bacillus	S	Bacterial transferase hexapeptide (six repeats)	vatD	GO:0003674,GO:0003824,GO:0005575,GO:0005622,GO:0005623,GO:0005737,GO:0005829,GO:0008374,GO:0016740,GO:0016746,GO:0016747,GO:0044424,GO:0044444,GO:0044464	2.3.1.28,2.3.1.79	ko:K00638,ko:K00661,ko:K18234	-	-	-	Hexapep
scaffold2_1165	224308.BSU40840	0	882	COG0477@1|root,COG0477@2|Bacteria,COG2814@2|Bacteria,1UY0B@1239|Firmicutes,4HERK@91061|Bacilli,1ZH7J@1386|Bacillus	EGP	Major facilitator superfamily	-	-	-	ko:K08369	-	2.A.1	-	MFS_1,Sugar_tr
scaffold2_1166	224308.BSU40830	3.34e-212	586	COG1266@1|root,COG1266@2|Bacteria,1VCI6@1239|Firmicutes,4HUC0@91061|Bacilli,1ZFTH@1386|Bacillus	S	CAAX protease self-immunity	yyaK	-	-	ko:K07052	-	-	-	Abi
scaffold2_1167	224308.BSU40820	0	1379	COG1331@1|root,COG1331@2|Bacteria,1TPRD@1239|Firmicutes,4H9ZS@91061|Bacilli,1ZCEN@1386|Bacillus	O	COG1331 Highly conserved protein containing a thioredoxin domain	yyaL	-	-	ko:K06888	-	-	-	GlcNAc_2-epim,Glyco_hydro_9,Thioredox_DsbH
scaffold2_1168	224308.BSU40770	8.09e-314	857	COG0477@1|root,COG2814@2|Bacteria,1TQWM@1239|Firmicutes,4HB5B@91061|Bacilli,1ZAQX@1386|Bacillus	EGP	COG0477 Permeases of the major facilitator superfamily	tetL	GO:0003674,GO:0005215,GO:0005575,GO:0005623,GO:0005886,GO:0005887,GO:0006810,GO:0008150,GO:0016020,GO:0016021,GO:0022857,GO:0031224,GO:0031226,GO:0044425,GO:0044459,GO:0044464,GO:0051179,GO:0051234,GO:0055085,GO:0071944	-	ko:K08168	-	2.A.1.3.16,2.A.1.3.22,2.A.1.3.6	-	MFS_1
scaffold2_1169	224308.BSU40760	4.79e-134	379	COG0262@1|root,COG0262@2|Bacteria,1TRY1@1239|Firmicutes,4HC69@91061|Bacilli,1ZRR0@1386|Bacillus	H	RibD C-terminal domain	yyaP	-	-	-	-	-	-	RibD_C
scaffold2_1170	224308.BSU40750	3.67e-86	253	COG2315@1|root,COG2315@2|Bacteria,1VBCB@1239|Firmicutes,4HHQI@91061|Bacilli	S	YjbR	-	-	-	-	-	-	-	YjbR
scaffold2_1171	224308.BSU40740	1.35e-119	342	COG0454@1|root,COG0456@2|Bacteria,1V1D1@1239|Firmicutes,4HK2F@91061|Bacilli,1ZR23@1386|Bacillus	K	Acetyltransferase (GNAT) domain	-	-	-	ko:K19273	-	-	-	Acetyltransf_1
scaffold2_1172	224308.BSU40730	1.23e-124	357	COG2364@1|root,COG2364@2|Bacteria,1V3NC@1239|Firmicutes,4HGRQ@91061|Bacilli,1ZCBH@1386|Bacillus	S	Membrane	yyaS	-	-	ko:K07149	-	-	-	-
scaffold2_1173	224308.BSU40720	1.7e-89	263	COG2153@1|root,COG2153@2|Bacteria,1VA2J@1239|Firmicutes,4HKF5@91061|Bacilli,1ZGIP@1386|Bacillus	S	Acetyltransferase (GNAT) domain	yjcF	GO:0003674,GO:0003824,GO:0016740,GO:0016746,GO:0016747	-	-	-	-	-	Acetyltransf_10
scaffold2_1174	224308.BSU40710	4.54e-100	290	COG1846@1|root,COG1846@2|Bacteria,1V3PS@1239|Firmicutes,4HFN6@91061|Bacilli,1ZFRK@1386|Bacillus	K	transcriptional	yybA	-	-	-	-	-	-	MarR
scaffold2_1175	224308.BSU40700	1.34e-158	444	COG0491@1|root,COG0491@2|Bacteria,1TQGU@1239|Firmicutes,4HBJ3@91061|Bacilli,1ZQQH@1386|Bacillus	S	Metallo-beta-lactamase superfamily	-	-	-	-	-	-	-	Lactamase_B
scaffold2_1176	224308.BSU40690	3.49e-97	284	2BWFV@1|root,32QWV@2|Bacteria,1V8UN@1239|Firmicutes,4HK47@91061|Bacilli,1ZHNT@1386|Bacillus	-	-	yybC	-	-	-	-	-	-	DUF2798
scaffold2_1177	224308.BSU40680	5.96e-101	293	COG2153@1|root,COG2153@2|Bacteria,1VA2J@1239|Firmicutes,4HKF5@91061|Bacilli,1ZGIP@1386|Bacillus	S	Acetyltransferase (GNAT) domain	yjcF	GO:0003674,GO:0003824,GO:0016740,GO:0016746,GO:0016747	-	-	-	-	-	Acetyltransf_10
scaffold2_1178	224308.BSU40670	2.95e-207	573	COG0583@1|root,COG0583@2|Bacteria,1TRVX@1239|Firmicutes,4HDHR@91061|Bacilli,1ZQ2H@1386|Bacillus	K	Transcriptional regulator	yybE	GO:0000976,GO:0000984,GO:0000986,GO:0000987,GO:0001017,GO:0001067,GO:0003674,GO:0003676,GO:0003677,GO:0003690,GO:0005488,GO:0005575,GO:0005622,GO:0005623,GO:0005737,GO:0005829,GO:0043565,GO:0044212,GO:0044424,GO:0044444,GO:0044464,GO:0097159,GO:1901363,GO:1990837	-	-	-	-	-	HTH_1,LysR_substrate
scaffold2_1179	224308.BSU40660	5.85e-275	754	COG0477@1|root,COG2814@2|Bacteria,1TQKU@1239|Firmicutes,4HA5Q@91061|Bacilli,1ZCSQ@1386|Bacillus	EGP	COG0477 Permeases of the major facilitator superfamily	yybF	-	-	ko:K08224	-	2.A.1.36	-	MFS_1,Sugar_tr
scaffold2_1180	224308.BSU40650	1.55e-159	451	COG1357@1|root,COG1357@2|Bacteria,1TR7Y@1239|Firmicutes,4HBDH@91061|Bacilli,1ZBA0@1386|Bacillus	S	Pentapeptide repeat-containing protein	yybG	-	-	-	-	-	-	Pentapeptide
scaffold2_1181	224308.BSU40640	1.01e-86	255	COG4319@1|root,COG4319@2|Bacteria,1V5V3@1239|Firmicutes,4HIZV@91061|Bacilli,1ZGJ3@1386|Bacillus	S	SnoaL-like domain	-	-	-	-	-	-	-	DUF4440,SnoaL_3
scaffold2_1182	224308.BSU40630	3.96e-181	504	28I7X@1|root,2Z8AS@2|Bacteria,1UTKU@1239|Firmicutes,4HHB9@91061|Bacilli,1ZS7U@1386|Bacillus	-	-	-	-	-	-	-	-	-	VCBS
scaffold2_1183	720555.BATR1942_18415	2.94e-140	400	COG0789@1|root,COG0789@2|Bacteria,1UDUH@1239|Firmicutes,4HCYB@91061|Bacilli,1ZFST@1386|Bacillus	K	TipAS antibiotic-recognition domain	-	-	-	-	-	-	-	MerR_1,TipAS
scaffold2_1184	224308.BSU40570	2.47e-308	841	COG2271@1|root,COG2271@2|Bacteria,1TP6X@1239|Firmicutes,4HEVA@91061|Bacilli,1ZCX2@1386|Bacillus	G	COG0477 Permeases of the major facilitator superfamily	yybO	GO:0003674,GO:0005215,GO:0005575,GO:0005623,GO:0005886,GO:0006810,GO:0006811,GO:0006820,GO:0008150,GO:0016020,GO:0016021,GO:0022857,GO:0031224,GO:0044425,GO:0044464,GO:0051179,GO:0051234,GO:0055085,GO:0071944	-	ko:K03535,ko:K08191	-	2.A.1.14.1,2.A.1.14.2	-	MFS_1
scaffold2_1186	224308.BSU40560	1.58e-90	266	2A2UI@1|root,30R8G@2|Bacteria,1TZ2Y@1239|Firmicutes,4I89Y@91061|Bacilli,1ZG0T@1386|Bacillus	-	-	-	-	-	-	-	-	-	-
scaffold2_1187	224308.BSU40550	2.42e-210	582	COG1227@1|root,COG1227@2|Bacteria,1TPH6@1239|Firmicutes,4H9T8@91061|Bacilli,1ZBEH@1386|Bacillus	C	Inorganic pyrophosphatase	ppaC	GO:0003674,GO:0003824,GO:0004427,GO:0005575,GO:0005622,GO:0005623,GO:0005737,GO:0006793,GO:0008150,GO:0008152,GO:0009987,GO:0016462,GO:0016787,GO:0016817,GO:0016818,GO:0044237,GO:0044424,GO:0044464	3.6.1.1	ko:K15986	ko00190,map00190	-	-	DHH,DHHA2
scaffold2_1188	224308.BSU40540	1.07e-86	254	COG1733@1|root,COG1733@2|Bacteria,1VA9M@1239|Firmicutes,4HH0A@91061|Bacilli,1ZHCV@1386|Bacillus	K	Transcriptional regulator	yybR	-	-	-	-	-	-	HxlR
scaffold2_1189	224308.BSU40530	8.59e-103	298	COG5577@1|root,COG5577@2|Bacteria,1V91D@1239|Firmicutes,4HJ0J@91061|Bacilli,1ZGWF@1386|Bacillus	M	Spore coat protein	cotF	-	-	ko:K06329	-	-	-	Coat_F
scaffold2_1191	224308.BSU40520	9.05e-206	571	COG4241@1|root,COG4241@2|Bacteria,1UZYE@1239|Firmicutes,4HAFH@91061|Bacilli,1ZC1B@1386|Bacillus	S	membrane	yybS	-	-	-	-	-	-	DUF2232
scaffold2_1192	224308.BSU40510	0	1246	COG3887@1|root,COG3887@2|Bacteria,1TPGP@1239|Firmicutes,4HBVH@91061|Bacilli,1ZCB0@1386|Bacillus	T	signaling protein consisting of a modified GGDEF domain and a DHH domain	yybT	-	-	-	-	-	-	DHH,DHHA1
scaffold2_1193	224308.BSU40500	3.89e-96	280	COG0359@1|root,COG0359@2|Bacteria,1V6QG@1239|Firmicutes,4HIKJ@91061|Bacilli,1ZGEE@1386|Bacillus	J	binds to the 23S rRNA	rplI	GO:0003674,GO:0003676,GO:0003723,GO:0005488,GO:0005575,GO:0005622,GO:0005623,GO:0005737,GO:0005829,GO:0005840,GO:0006412,GO:0006518,GO:0006807,GO:0008150,GO:0008152,GO:0009058,GO:0009059,GO:0009987,GO:0010467,GO:0015934,GO:0019538,GO:0022625,GO:0022626,GO:0032991,GO:0034641,GO:0034645,GO:0043043,GO:0043170,GO:0043226,GO:0043228,GO:0043229,GO:0043232,GO:0043603,GO:0043604,GO:0044237,GO:0044238,GO:…	-	ko:K02939	ko03010,map03010	-	-	Ribosomal_L9_C,Ribosomal_L9_N
scaffold2_1194	224308.BSU40490	0	1238	COG1807@1|root,COG1807@2|Bacteria,1TPGI@1239|Firmicutes,4HCEY@91061|Bacilli,1ZCFV@1386|Bacillus	M	COG1807 4-amino-4-deoxy-L-arabinose transferase and related glycosyltransferases of PMT family	ykcB	-	-	-	-	-	-	PMT_2
scaffold2_1195	224308.BSU40480	2.53e-284	777	COG2807@1|root,COG2807@2|Bacteria,1TP9R@1239|Firmicutes,4H9YZ@91061|Bacilli,1ZC26@1386|Bacillus	P	COG2807 Cyanate permease	yycB	-	-	ko:K03449	-	2.A.1.17	-	MFS_1
scaffold2_1196	224308.BSU40470	5.44e-22	85.5	COG3093@1|root,COG3093@2|Bacteria,1VNWW@1239|Firmicutes,4HRUI@91061|Bacilli,1ZK0J@1386|Bacillus	K	YycC-like protein	yycC	-	-	-	-	-	-	YycC
scaffold2_1198	224308.BSU40450	4.95e-40	132	2EDFP@1|root,337BX@2|Bacteria,1VGBD@1239|Firmicutes,4HRJ6@91061|Bacilli,1ZK2J@1386|Bacillus	S	Uncharacterized protein conserved in bacteria (DUF2188)	yycD	-	-	-	-	-	-	DUF2188
scaffold2_1200	224308.BSU40440	2.75e-316	862	COG0305@1|root,COG0305@2|Bacteria,1TPCT@1239|Firmicutes,4H9Y8@91061|Bacilli,1ZBUR@1386|Bacillus	L	Participates in initiation and elongation during chromosome replication	dnaB	GO:0003674,GO:0003678,GO:0003824,GO:0004386,GO:0005575,GO:0005622,GO:0005623,GO:0005737,GO:0005829,GO:0006139,GO:0006259,GO:0006260,GO:0006261,GO:0006268,GO:0006725,GO:0006807,GO:0006996,GO:0008150,GO:0008152,GO:0009058,GO:0009059,GO:0009987,GO:0016043,GO:0016462,GO:0016787,GO:0016817,GO:0016818,GO:0017111,GO:0032392,GO:0032508,GO:0034641,GO:0034645,GO:0043170,GO:0044237,GO:0044238,GO:0044249,GO:…	3.6.4.12	ko:K02314	ko03030,ko04112,map03030,map04112	-	-	DnaB,DnaB_C
[truncated: 2,696 more rows]

## Sheet: Supplementary Table S3
#GO Slim：GO term for GO Slim classification
#GO Slim Name：GO Slim name corresponding to the GO term
[truncated: 78 more rows]

## Sheet: Supplementary Table S4
Supplementary Table S4: GO annotation of B. subtilis A2 genome
[truncated: 7,594 more rows]

[truncated: 2 more sheets: Supplementary Table S5, Supplementary Table S6]
